# Supplementary material for: Gene expression profile of the murine ischemic retina and its response to Aflibercept (VEGF-Trap)
Source: Sci Rep. 2021 Jul 28;11:15313. doi: 10.1038/s41598-021-94500-1 (PMC8319207; doi:10.1038/s41598-021-94500-1)
Supplement: Supplementary file 2 — Supplementary Table 1. [file 41598_2021_94500_MOESM2_ESM.xlsx]

## Sheet: Sheet1
Supplementary Table 1. Differentially up-regulated genes in normoxic retinas at P17 relative to
P14 ordered by fold change. Transcript ID is an identifier assigned by Affymetrix microarrays.
Predicted genes, X- and Y-chromosome linked genes, and transcripts without an assigned gene
name are ommited.
Gene name	Fold change	P-value	Transcript ID
Dusp1	2.20519	0.0102146	60996
Hk2	2.2009	0.000473039	22958
Fos	2.14913	0.00675848	47456
F630040K05Rik	1.9308	0.000977968	60178
Cyr61	1.91364	0.00633544	12358
Mir1948	1.80434	0.0108159	62212
Slco1a4	1.76051	0.00650065	23763
BC055402	1.73914	0.00463317	2341
Stk35	1.71602	0.0035398	5788
Mef2c	1.69422	0.00145419	50217
Tnfaip3	1.66614	0.0169853	40952
BC030499|RP23-185A18.11	1.65926	0.00137664	43506
2610034M16Rik|RP23-16F13.1	1.64698	0.0131437	61644
Aqp1	1.64631	0.0147596	21087
Gckr	1.63383	0.0255551	17040
A930028C08Rik|RP23-173D8.2	1.60072	0.0324401	14454
Guca1b	1.58239	0.000770775	60218
Ly6c2	1.57921	0.0130044	56543
Slc15a2	1.56395	0.0372912	58725
Ttc39c	1.52797	1.53152e-05	62211
Insl5	1.52672	0.0213381	15673
A930006D01Rik	1.51535	0.0299825	31466
Sntg2	1.51456	0.0034304	48197
Cds1	1.51246	0.0104445	17710
Agxt2l1|Etnppl	1.51123	0.00220353	10617
A930006I01Rik|RP23-328F9.2	1.49477	0.0130593	8034
mmu-mir-7651	1.48673	0.0419043	42455
Spag5	1.48069	0.00406521	43507
Optn	1.4797	0.0110908	6688
Gpsm2	1.47492	0.0317204	12027
Mir1968	1.46717	0.0469958	30349
A330023F24Rik|Mir29b-2|Mir29c	1.46089	0.00197411	1862
Stc1	1.45833	0.0156266	52954
Syne3	1.43798	0.000473204	48904
Nr4a3	1.43656	0.0360521	13051
Als2cr11	1.42923	0.0270449	2368
AB041803|RP23-402K12.1	1.42918	0.0344551	22425
Abca6	1.40963	0.0015861	46334
Tgm4	1.40633	0.0084644	33496
St8sia1	1.40603	0.000185019	23781
4930467E23RIK|AC140205.10	1.40227	0.0380694	28839
Rnf207	1.40168	0.000300674	16589
Rnf141	1.39974	0.00836092	28626
Ly6c1	1.39898	0.0049766	56542
Usp2	1.39298	0.0290531	32349
Mir3080	1.38886	0.0369527	56772
Vax2os1_1	1.37986	0.000817243	21352
Ankrd27	1.37637	0.000987013	24670
Adamts1	1.37624	0.00724884	59116
Gpr98	1.37491	0.00665759	51592
Vamp1	1.37432	0.00752168	23932
Gpr152	1.3722	0.00961756	63874
Cep164	1.36931	0.00311313	34041
Lrrc2	1.36585	0.00335157	33320
Wdr78	1.36082	0.0174386	15674
Capns2	1.35794	0.0255956	29704
Glb1l2	1.3566	0.000690797	33777
Slc9a5	1.35384	0.000360724	29840
Ly6a	1.35323	0.049523	56541
Zfyve28	1.35219	0.00563838	18938
Trpc1	1.35013	0.00160685	34702
Wwox	1.34678	0.00898782	29984
Spp1	1.34554	0.00960382	17743
Chst3	1.34272	0.00566311	41367
Gabrr2	1.34142	0.0403342	12800
AA413626|RP23-64E17.5	1.33983	0.000486184	42418
Nim1	1.33665	0.00296299	51979
Adamts5	1.33393	0.0026937	59118
4933407I18Rik|Gramd2	1.32933	0.0010346	32603
Ano3	1.32828	0.0145627	8120
Ptprn	1.32699	0.00437528	2577
Nr1d1	1.32684	0.0263487	46021
Pcolce2	1.32666	0.0192914	33046
Opn1sw	1.3264	0.0302877	22392
Prex2	1.32378	0.000484795	53
Grk1	1.32307	0.0156531	28761
4930467E23Rik|Gm21119|Gm9495|Gm7697	1.32222	0.0456834	28830
Klkb1|Cyp4v3	1.32218	0.0435563	30759
Plekhg3	1.32135	0.00273285	47306
Grtp1	1.31593	0.00366274	30348
Chrnb3	1.31477	0.00738563	28990
Tnip2	1.31352	0.0481385	18944
3222401L13Rik	1.31318	0.00494533	62483
Ccdc24|Gm17114|Gm20520|RP23-133J9.12	1.31085	0.0129824	16713
Syne1	1.30998	0.00121748	40820
Rabgef1	1.30732	0.0100455	18240
Gucy2e	1.30697	0.00122532	45371
Gnat2	1.30535	0.00964354	10428
Krt18	1.3048	0.0144918	55910
Anxa5	1.30438	0.0296323	11141
Tpo	1.30359	0.000308906	48194
Igj	1.3029	0.0450829	19411
Slc22a30|AC166748.1	1.30143	0.0189481	65603
Ppip5k1	1.29987	0.000103456	8291
Vax2os|Vax2os2|Vax2os1|RP23-252I12.4	1.29823	0.00738872	22988
Vax2os1_2	1.29795	0.0269708	21353
Cyp2d22	1.29656	0.00725421	56755
Amd-ps3|S-adenosylmethioninedecarboxylase246	1.29577	0.0397951	63554
CH36-200G6.2|Gm9752	1.2952	0.0151828	51974
Amd-ps4|S-adenosylmethioninedecarboxylase246	1.29485	0.0101109	15157
Lmbr1l	1.29451	0.0066157	57004
Cdr2	1.29399	0.0204884	28176
Mir1955	1.29121	0.0493177	5228
Esrrb	1.29101	0.0124972	47475
Slc25a19	1.28957	0.00258544	46629
Klhl36	1.28789	0.00590597	30051
Lrit2	1.28525	0.00810276	52396
Cd59a	1.28512	0.0131336	5383
RP23-418G1.1	1.28429	0.0202903	31643
A930004D18Rik|RP23-350C1.3	1.2842	0.0143287	6841
Crlf3	1.28293	0.00593417	45675
Faim2	1.28102	0.0111308	57021
Slc26a8	1.28089	0.0188251	61060
Dnah9|Dnahc9	1.28026	0.0285546	45330
Slc24a4	1.27874	0.018669	47632
Ppp1r17	1.27715	0.0134226	21095
mmu-mir-7028	1.27708	0.00665893	17948
Peg3	1.2755	0.0157241	26212
Nr4a1	1.27511	0.00206942	55893
Slc25a25	1.27449	0.00544909	7117
Ovgp1	1.27427	0.00808157	12493
mmu-mir-6345	1.27419	0.000803265	918
Gprc5b	1.27323	0.0297002	28154
Vldlr	1.27242	0.00698963	64259
Best3	1.26914	0.01009	40491
Ptpru	1.26764	0.00331542	16149
mmu-mir-8116	1.26747	0.0156133	18334
Mast2	1.26658	0.00635602	15839
Scn4a	1.26506	0.020646	46253
Setd7	1.26467	0.0147912	11247
Kcnj9	1.2643	0.00541608	3524
Slc16a1	1.2638	0.0118055	10375
Kmt2a|Mll1	1.26363	0.0045463	34018
Cabyr	1.26354	0.0183138	62213
Atp7b	1.26342	0.00646275	30477
Lonrf1	1.26218	0.0255476	30675
Spc25	1.26167	0.0363522	7508
Kcnab3	1.26117	0.00132512	43261
Cabp1	1.25978	0.00754912	19786
Sgk1	1.2592	0.0244048	39326
Tmprss7	1.25866	1.51169e-05	58804
Fnip2	1.25855	0.013507	11481
Abcb1a	1.25851	0.0213543	16772
Aldoc	1.25844	0.0225053	43508
Stard7	1.25819	0.00437452	5737
Plcd3	1.25577	0.00125351	46196
Slc6a6	1.25489	0.0445785	21511
Hlf	1.25457	0.00654495	45863
Diap3	1.25397	0.0101882	54484
Mttp	1.25323	0.01659	12290
Tmem136	1.25284	0.0024963	33964
Xylt1	1.2525	0.0368759	25692
Hcn2	1.25204	0.026847	39963
Ppp1r42|Lrrc67	1.25132	0.0241753	1928
6530402F18Rik|Ntng2|RP23-104G16.1	1.25122	0.00019038	7059
Mir344d-2|mmu-mir-344d-2	1.25101	0.0474188	27353
Kcnc2	1.24993	0.0378302	40451
Hist1h2be|Hist1h1e|Hist1h2bg|Hist1h2bc|Gm11398	1.24974	0.0131183	50879
Lrrc69	1.24966	0.0160578	14742
Jag1	1.24956	0.0125532	8517
Trip10	1.24896	0.0104004	60336
Lamp3	1.24869	0.0016387	58478
Stk32a	1.24863	0.0209924	62544
Pcmtd2	1.24828	0.0263566	6652
Sik1	1.24775	0.01099	61120
9430037G07Rik|Gm23017	1.24772	0.00553699	34636
Slc35g1|Tmem20	1.24766	0.0228244	64393
Per1	1.24739	0.0463081	43253
Npas4	1.24696	0.0026215	64786
Sult1a1	1.24673	0.00193367	28265
Nsun4|LOC101056496	1.24668	0.0186843	15831
D630037F22Rik|Tbc1d32	1.24649	0.0389584	41323
Adrb1	1.24605	0.00351214	64648
Eif4h	1.24576	0.0149015	20071
Tacr3	1.24522	0.021831	10657
Olfr690	1.24519	0.00916788	27952
4833428L15Rik	1.24515	0.0398618	34039
Rgs20	1.24491	0.0438685	1893
Scn1a	1.24402	0.0183308	7485
Fam3c	1.24398	0.00123881	22335
SNORA32	1.24383	0.0263386	16225
Ankrd34c	1.24377	0.0421524	34652
9330159M07Rik	1.24191	0.00601233	34642
Mmp9	1.24164	0.0287438	6363
Impact	1.24123	0.00822505	62217
Fbxo32	1.24054	0.00293814	56385
S-adenosylmethioninedecarboxylase246	1.24043	0.0417485	15158
Slc20a1	1.2392	0.0267945	5777
Rnf123	1.23887	0.0010143	34882
Cyp27a1	1.23883	0.036617	639
Kcnab2|Gm16334|RP23-421E12.15	1.23831	0.00608975	16592
Fbxo4	1.23819	0.027303	55967
Tas2r126	1.2379	0.0118497	20888
Slc31a2	1.23652	0.00972743	13216
Cnnm4	1.23527	0.00759167	242
Ppm1n	1.23463	0.016379	26470
Cnnm1	1.23445	0.0192663	64472
Kcnj14	1.23442	0.00984449	27012
Fbxl12	1.23433	0.00610576	33682
Smug1	1.23355	0.0468167	57117
Olfr1389	1.23298	0.0470753	42866
Sfxn2	1.23285	0.0113952	64547
Nwd1	1.23259	0.00378305	29459
Slc12a5|Gm11459|RP23-61O3.11	1.23158	0.0150323	6364
Sipa1l2	1.23148	0.00194058	31790
Arhgef17	1.23074	0.0397923	27806
Egr1	1.23021	0.0288075	62405
Plch2	1.2299	0.0244606	16628
Cntnap1	1.22922	0.000876668	43992
Adcy6	1.22842	0.0307636	56989
Cx3cl1	1.22817	0.00965397	29744
Dnm1	1.22793	0.00107365	7113
Phf1	1.22692	0.0154208	59742
Dnah7b|Dnah7c|Dnahc7b	1.22647	0.0258424	351
mmu-mir-6244	1.22618	0.024636	32480
Pcgf5	1.22593	0.00280188	64361
Smyd3	1.22557	0.00206444	3603
D16Ertd472e|RP23-122F3.1	1.22503	0.0344061	59086
Gpr158	1.22503	0.0226346	4182
Slx1b|Gm6939|AC124505.5|Giyd2	1.22475	0.00108278	28266
Cnih3	1.22413	0.0184953	1715
Mypn	1.22394	0.0210567	41414
Wdfy3	1.22367	0.00144484	19556
Fam173b	1.22348	0.0297367	55041
Pfkl	1.22258	0.00493935	41574
Flt1	1.22224	0.0180185	20316
Fscn2	1.22143	0.0363989	44369
Hist3h2a|Trim17	1.22081	0.030899	43067
Ppp2r3d	1.22076	0.0149072	35153
Arg2	1.2207	0.0173247	47338
Emb	1.21945	0.0424873	50569
Gnai2	1.21933	0.00454987	34870
Igsf9	1.2192	0.0173662	1597
Rgs9bp	1.21885	0.00651111	26846
Scn7a	1.2187	0.0473453	7493
Htt	1.2182	0.0146185	17105
mmu-mir-344h-1|mmu-mir-344h-2	1.2174	0.00336324	27359
mmu-mir-344h-1|mmu-mir-344h-2	1.2174	0.00336324	27360
Pacsin1	1.2165	0.000568472	59780
Ralgapa2	1.21594	0.00894257	8579
Adam32	1.21533	0.000274814	30516
4631423B10Rik	1.21493	0.0380995	23350
Ern1	1.21372	0.000909534	46257
Slc26a2	1.21287	0.0420187	63509
AW046200	1.21259	0.0446974	29263
Pde6a	1.21204	0.0473498	62728
C4bp-ps1|Pfkfb2	1.21189	0.00340568	3005
Snhg11|Gm25187	1.21189	0.000396133	6249
Slc17a8	1.21167	0.00450834	41794
Lrfn2	1.21095	0.0337845	60250
9130004J05Rik	1.21062	0.0494278	56449
Camkk2	1.21032	0.00338533	19913
Syne2|Mir5101	1.20994	0.00214747	47295
Dtx3	1.20974	0.010947	42238
Amigo2	1.2097	0.0200998	56960
Sntb2	1.20905	0.00568873	29883
1700029J07Rik|AC114558.6	1.20852	0.0114914	30767
D4Wsu53e	1.20769	0.0470716	14159
Abhd14a	1.20733	0.00150768	34841
4930402H24Rik|Gm14057|RP23-175J8.3|RP23-136C22.4	1.20685	0.00745481	9300
Thoc5	1.20682	0.00416585	42417
Dnajc27	1.2065	0.00384521	46651
4930419G24Rik|AC116723.1	1.2065	0.00985549	9541
Fhod3	1.20627	0.00306572	62307
Parp4	1.20619	0.000674379	52794
2810455O05Rik|AC147266.3	1.20591	0.0158665	31765
Cpeb1	1.20587	0.00113256	27589
Eml3	1.20559	0.00729599	64012
Scara3	1.20535	0.0392526	54233
C230024C17Rik	1.2053	0.0192852	3239
Ctsk	1.20462	0.000592443	10204
Paqr9	1.2045	0.0147507	33041
Eef1a2	1.20448	0.00815862	9229
Edem2	1.20423	0.000931733	8771
Htr2a	1.20409	0.0139936	53029
Rdh11	1.20355	0.0182598	48591
Ush2a	1.20319	0.0121379	1792
Itpr1	1.20295	0.032275	21611
Per2	1.20271	0.0336617	2767
Ncdn	1.20237	0.0200531	16048
Papss2	1.20123	0.0381441	64311
Lactbl1	1.20052	0.0258683	14208
