# Supplementary material for: Gene expression profile of the murine ischemic retina and its response to Aflibercept (VEGF-Trap)
Source: Sci Rep. 2021 Jul 28;11:15313. doi: 10.1038/s41598-021-94500-1 (PMC8319207; doi:10.1038/s41598-021-94500-1)
Supplement: Supplementary file 3 — Supplementary Table 2. [file 41598_2021_94500_MOESM3_ESM.xlsx]

## Sheet: Sheet1
Supplementary Table 2. Differentially down-regulated genes in normoxic retinas at P17 relative
to P14 ordered by fold change. Transcript ID is an identifier assigned by Affymetrix microarrays.
Predicted genes, X- and Y-chromosome linked genes, and transcripts without an assigned gene
name are ommited.
Gene name	Fold change	P-value	Transcript ID
mt-Ts2|mt-Tl2	-2.12892	0.00582998	35191
Fabp7	-2.09395	0.00470851	39659
Tubb2b	-1.84537	0.00338423	51023
S100a11|Gm12854|Gm5068	-1.70925	0.0356467	10154
Tubb2a-ps2	-1.62544	0.000505975	48042
Nnat	-1.6088	0.00431763	6233
Npy	-1.60188	0.0365387	21011
Vcam1	-1.58426	0.0146183	12078
Mir684-1|Gm10241	-1.55352	0.0436608	7651
Trib1	-1.55295	0.00143925	55270
Mir684-2	-1.54834	0.0462815	12605
Lipg	-1.47619	0.00369953	63688
Fabp5l2	-1.44474	0.0120189	62156
Kif19a	-1.44247	0.00458566	44225
Crabp1	-1.41808	0.0140368	32513
Eef1e1	-1.40862	0.0488955	51079
Magoh	-1.40489	0.00611663	13652
Ptn	-1.39063	0.000569848	22491
Crym	-1.3903	0.00984032	28169
Apod	-1.3887	0.00881526	58623
Poteg	-1.38831	0.00522185	28991
RP23-326E2.3|Gm13141	-1.38304	0.0224629	16484
Mir297a-3	-1.38149	0.0424284	4041
Duxbl3|Duxbl2|Duxbl1|Gm10391	-1.37852	0.00965716	52259
Mir466f-1	-1.37535	0.00976261	64082
Duxbl2|Duxbl3|Duxbl1|Gm10394	-1.36895	0.00923367	52257
Chl1	-1.36893	0.000731891	21589
mt-Tt	-1.36836	0.0324866	35193
Duxbl1|Duxbl2|Duxbl3	-1.36456	0.00975613	52255
Myof	-1.36263	0.0166306	65298
AC116451.1	-1.35663	0.0135636	65482
Rpl29-ps1|AC162890.3	-1.3491	0.0330064	12420
Kdr	-1.34816	0.0471109	19323
Krt24	-1.3469	0.00936683	46033
Rpl32-ps	-1.34472	0.0237437	11428
Dynlt1-ps1	-1.3388	0.00355531	23718
Tmem176b	-1.33633	0.0127614	22644
Cd24a	-1.33488	0.0132314	39555
Mstn	-1.33242	0.0214097	381
AC117724.1|Gm7931	-1.33151	0.00148068	17216
Spa17	-1.32613	0.012085	33891
Tmem26	-1.32198	0.0423825	39804
Fnbp1l	-1.31862	0.00168122	12135
Yeats4	-1.31391	0.0147688	42061
Tmem254b|Tmem254c|Tmem254a	-1.31375	0.00836611	53592
Lxn	-1.31123	0.0144531	11400
Tmem254a|Tmem254c|Tmem254b	-1.30727	0.0160956	53586
Zfp125	-1.30578	0.02316	48102
Mdk-ps1	-1.30533	0.0302652	44039
Rpl29-ps5	-1.30491	0.0232931	63201
Grm3	-1.30251	0.0122841	18653
Myb	-1.30196	0.000125211	40979
Rpl19-ps7|AC122290.1	-1.29825	0.0238577	53449
Hdac2	-1.29683	0.00189727	39465
Ppp1r14b	-1.29603	0.0463783	63972
A130050O07Rik	-1.29481	0.0229849	1269
Tmem254b|Tmem254c|Tmem254a	-1.29241	0.0145666	53589
Gap43	-1.29221	0.00719825	58767
Med30	-1.29149	0.0489501	55211
Lrp4	-1.28827	0.0120443	5208
1810022K09Rik	-1.28749	0.0113598	10398
Cdkn1c	-1.28409	0.000469294	28553
Ctss	-1.28311	0.00516992	10205
Rgs22	-1.28285	0.0361625	56184
Rpl15-ps1|RP23-51G7.2	-1.28167	0.0129629	42579
Sox4	-1.28144	0.00596709	50964
Ndufc1	-1.27796	0.0481993	11245
Ttyh2|LOC100862618	-1.27542	0.00211431	44222
Casp8	-1.27421	0.0198638	437
Hmgn2-ps1|Hmgn4	-1.27408	0.0199887	17497
Hmgb1-rs18	-1.27379	0.00472406	15337
Tcerg1l	-1.27095	0.00569063	28439
Ighv1-2	-1.27037	0.0455576	49185
Asxl3	-1.26613	0.0048155	62277
Rpl32|LOC100504872|Gm6251	-1.26573	0.0296197	23366
Psd2	-1.26459	0.00207258	62426
Fabp5	-1.26413	0.020867	9371
Mpc1-ps|RP23-367G12.2	-1.26374	0.00744984	48999
RP23-58C20.1|Gm5292	-1.26327	0.0397911	19023
Ssb	-1.26307	0.000486927	4847
Ppic	-1.26285	0.010207	63432
Prdm1	-1.26187	0.00508871	41237
Chodl	-1.26099	0.00594054	58058
Cycs	-1.26045	0.0200457	64242
Rpl21-ps5	-1.25987	0.016612	59099
A530088E08Rik	-1.25861	0.012247	59875
mmu-mir-6351	-1.25642	0.0340175	2545
Tbca	-1.25501	0.0434014	50309
Psme2|Psme2b-ps	-1.25385	0.0327209	46620
Dynlt1b|Dynlt1a|Dynlt1c|Dynlt1f	-1.25325	0.0296384	59381
C1qb	-1.2524	0.00520309	16289
Nsa2|LOC636306	-1.25055	0.00343742	51713
Smt3h2-ps2	-1.24989	0.000413005	25845
Rpl21-ps9|RP24-114E18.2	-1.24946	0.0107694	6215
Ndufa8	-1.24834	0.0060975	7188
Cacybp	-1.24747	0.00723325	3309
Rprm	-1.24711	0.0326781	7364
Hmgb1-rs17	-1.24609	0.0127051	29021
Isl1	-1.24583	0.0118656	51954
Hmgb1-ps6	-1.24538	0.00583983	58640
RP23-278I21.9|Gm11703|Gm12618	-1.24507	0.0396806	45235
Btg3	-1.24434	0.0421675	60259
Lcp2	-1.24415	0.0101439	42721
Tmeff1	-1.24342	0.0205327	13057
Eif3s6-ps1|RP23-249C15.1	-1.2434	0.0159518	44556
Stmn2	-1.24308	0.0241324	9354
Fam174a	-1.2418	0.00704806	944
AU019823|RP23-47M24.3	-1.24122	0.000899458	34109
Pdzrn3	-1.24099	0.0113775	23267
D630023F18Rik|AC101869.3	-1.23931	0.0383189	3833
Chmp2b	-1.23896	0.0225992	58989
Ccdc39	-1.23892	0.00119974	11107
Nyap2|AC116105.1	-1.23877	0.0194701	694
Cd9-ps|RP23-147O14.6	-1.23875	0.00361936	26902
Hmg1l1|RP24-327G7.3	-1.23802	0.0274965	24742
Dynlt1a|Dynlt1c|Dynlt1f|Dynlt1b	-1.23795	0.0247195	60684
Rpl21-ps14	-1.23338	0.0243613	28677
Nid1	-1.23053	0.00222348	49338
Chrna3	-1.22942	0.0231455	34163
E2f3	-1.22749	0.00344134	50971
Mrps15	-1.2268	0.0245838	13963
Panx1	-1.2261	0.0165559	33621
Psme1	-1.22475	0.0408958	52771
Gabra5	-1.22461	0.0105489	27098
Rpl21-ps4	-1.22443	0.0317917	52097
Rpl21-ps7	-1.22428	0.0251748	60541
Qser1	-1.22427	0.0071069	8058
Rpl27-ps2|RP23-434F13.4	-1.2238	0.0476277	44020
Rala	-1.22356	0.0365015	50751
Tpm4	-1.2223	0.00101638	29442
Rpl21-ps6	-1.22208	0.0229258	61590
Cdh9	-1.22192	0.0155298	54953
Leo1	-1.22191	0.000275683	32863
Rab31	-1.22134	0.0199017	61699
Ndrg1	-1.22111	0.00143098	56471
Actc1	-1.22032	0.00091711	8177
Slc44a5	-1.22029	0.00798766	10844
Onecut1	-1.22002	0.0208721	35162
Hmgb1-ps4	-1.2195	0.00936753	64856
Hmgb1-ps1	-1.2193	0.0201809	42767
Hmgb1-ps3	-1.21914	0.0327319	45302
Pcgf3	-1.21911	0.00417834	17823
Hmgb1-ps5	-1.21874	0.0284675	10206
Csrp3	-1.21738	0.000110533	27061
Ly86	-1.21675	0.0350443	49674
Rpf2	-1.21638	0.00122069	41179
Rnd3	-1.21626	0.00285357	7324
LOC100862604|Gm6917|Gm6901|Gm5792|Cbx3	-1.21564	0.0157564	434
Rps23-ps|AC110508.2	-1.21504	0.0299301	9600
Mir135b	-1.21425	0.0289921	1172
Gulp1	-1.21407	0.00995067	336
mmu-mir-6342	-1.21379	0.0300247	184
Rpl21-ps7|RP24-86D16.4	-1.2137	0.0336635	60165
Mrps33	-1.21363	0.00819026	22544
Olfr328	-1.21288	0.0186641	45163
Tubb2a	-1.2124	0.000935763	51021
Nova1	-1.21232	0.0117126	48305
Mrps22	-1.21204	0.0348375	34741
Acat1	-1.21201	0.0227096	34143
Gstm7	-1.21198	0.0120005	12000
Dpp10	-1.21074	0.011961	2940
E130309F12Rik|RP23-110M20.1	-1.21055	0.0231248	13065
RP23-263O6.4|Gm13653	-1.21031	0.0303917	4940
Vim	-1.21004	0.000283883	4080
Dynlt1f|Dynlt1a|Dynlt1c|Dynlt1b	-1.20963	0.0340519	60691
Aplnr	-1.20902	0.00200984	5066
Ccdc112	-1.20649	0.0261261	63392
Hmgn2|Gm7931|Gm9525|Gm6750	-1.20627	0.000641752	16219
mmu-mir-6980	-1.20543	0.0351479	63320
Plekhh2	-1.20538	0.034797	60565
Snrpd1|Gm14277	-1.20532	0.0209726	62187
Exosc1	-1.20515	0.0240191	65351
Rpl12-ps1|AC123854.1	-1.20508	0.0309426	2174
Gldc	-1.205	0.00227736	65193
Lcp1	-1.20441	0.00394174	53038
Txndc17	-1.20394	0.0231742	43337
Pdcd10	-1.20371	0.00127801	11456
Smt3h2-ps4	-1.20367	0.0229371	1966
Map9|Mtap9	-1.20359	0.00225209	9942
Clrn1	-1.20306	0.0149653	11334
AC116151.1|1500035N22Rik	-1.20273	0.0426873	16947
Srsf12|Sfrs13b	-1.20234	0.035767	12804
Tnfrsf13c	-1.20233	0.00404901	56750
AC025913.1	-1.2023	0.00135461	39938
Rpl15-ps2	-1.20205	0.0174456	32804
Cyp1b1	-1.20201	0.0125665	61855
RP24-282D16.5	-1.20196	0.0264767	34473
Lrrc55	-1.20193	0.0363358	7698
Cnpy2	-1.20182	0.0269506	40739
Ndufb9	-1.20158	0.0441475	55254
RP23-13G1.6	-1.20147	0.0370723	34597
