# Supplementary material for: Gene expression profile of the murine ischemic retina and its response to Aflibercept (VEGF-Trap)
Source: Sci Rep. 2021 Jul 28;11:15313. doi: 10.1038/s41598-021-94500-1 (PMC8319207; doi:10.1038/s41598-021-94500-1)
Supplement: Supplementary file 4 — Supplementary Table 3. [file 41598_2021_94500_MOESM4_ESM.xlsx]

## Sheet: Sheet1
Supplementary Table 3. Differentially up-regulated genes in normoxic retinas at P19 relative
to P17 ordered by fold change. Transcript ID is an identifier assigned by Affymetrix microarrays.
Predicted genes, X- and Y-chromosome linked genes, and transcripts without an assigned gene
name are ommited.
Gene name	Fold change	P-value	Transcript ID
Mirlet7c-1	2.20156	0.0355319	58031
Snora20	1.97659	0.00692743	59464
Snord73a	1.95951	0.00199552	11549
Ranbp6	1.77569	0.000680581	65191
Mirlet7f-1	1.71928	0.0317072	51184
Snord66	1.6726	0.0210473	57445
Nanp	1.61183	0.00428582	60638
Klhl28	1.60808	0.0110918	48442
Hk2	1.57162	0.000496444	22958
mmu-mir-6923	1.56799	0.015294	43205
mmu-mir-409	1.54756	0.00520873	48982
Scarna2	1.53596	0.000633288	12022
mmu-mir-6926	1.5316	0.0255767	45542
Mir299	1.50566	0.00568798	47789
Rabggtb|Snord45c	1.50268	0.00140876	12441
Slc17a6	1.49542	0.0463669	24920
Snord53|Gm22858	1.49117	0.0167256	60443
mmu-mir-7040	1.48594	0.00533669	21335
I830012O16Rik|AC016791.2	1.47961	0.015446	64346
Hist2h2be	1.47705	0.000707879	10232
Tmx3	1.47309	0.0200704	63015
Snord104	1.46974	0.0261048	44130
Lysmd3	1.46955	0.0060184	50210
mmu-mir-6975	1.46216	0.0027476	59984
Wdr5b	1.45959	0.00750153	57656
Ipp	1.45444	0.00141866	13768
Trim23	1.45194	0.0164249	50413
S100a1	1.44909	0.0164111	11655
Scn7a	1.44789	0.00539639	7493
Olfr1502	1.44669	0.0264182	64129
4930579G24Rik|AC122462.1	1.44273	0.0161491	9929
Serpini1	1.43939	0.0198673	9911
Nrn1	1.43667	0.00305063	51054
Mir335	1.43232	0.0221844	20708
Mis12	1.42852	0.00224028	43328
Reep5	1.42635	0.00363036	63245
Azin1	1.42506	0.0156928	56230
Aldh1a1	1.42193	0.00566407	64179
Slc5a7	1.42067	0.0223062	61578
Snord23	1.41987	0.0230113	26411
Mirlet7d|mmu-let-7d|RP24-270A10.4	1.414	0.0173886	51183
Fpgt	1.41317	0.013657	12453
Chrnb3	1.41296	0.00175029	28990
mmu-mir-6943	1.4123	0.0496079	49910
4933421A08Rik|RP23-121J14.4	1.41202	0.0119556	13898
Nudcd1	1.41125	0.00499228	56283
Anxa1	1.40908	0.000943058	65079
Gykl1	1.40703	0.0249988	62628
Ly6a	1.40409	0.0373235	56541
Guca1a	1.40292	0.0406879	61490
Acot10	1.39804	0.0339032	56079
Gabrg2	1.39772	0.00938509	44892
Apmap|RP23-156P22.2	1.39132	0.00166114	8645
Cnbp	1.39012	0.0062535	23075
Fam188b2	1.38915	0.0341107	11333
Snw1	1.38793	0.000168791	48736
Hmgcs1	1.38629	0.00728174	50596
1700034E13Rik|AC161119.1	1.3852	0.0197527	62627
Oard1	1.38481	0.00133881	60243
Mir16-2	1.38458	0.00418078	9884
4930505G20Rik|RP23-392P5.1	1.38414	0.0359406	54665
Vmn1r66	1.38212	0.00280147	26303
4930448D08Rik|AC108433.3	1.38139	0.0221771	62858
Mirlet7b	1.38117	0.0280401	55645
Ifrd1	1.381	0.00774214	48276
Atp6v1c1	1.38055	0.0120676	55128
Krt18	1.37899	0.00255524	55910
Serpine3	1.37846	0.0429108	52869
Zfp759	1.37826	0.0176734	50065
Zfp330	1.37783	0.00107622	31157
Pdhb	1.37765	0.000393791	53417
Sephs2	1.37754	0.00217624	28294
Cdkn2aip	1.37544	0.0158783	30795
Naa38|Lsm8	1.37477	0.000449428	20580
Dld	1.37424	0.0104397	48207
Tm9sf3	1.37421	0.0145522	65342
Msantd4	1.37399	0.0233352	31880
Olfr799	1.37239	0.00493662	40789
Zfp763	1.37238	0.0127482	61153
Slc7a11	1.36989	0.0117645	11226
Clcn4-2	1.36916	0.00347034	26221
Trnt1	1.3691	0.00725687	21605
Dr1	1.36818	5.96751e-05	17815
Fahd1	1.36663	0.0455585	60945
Chml	1.36614	0.0176709	3566
Pcsk1	1.36448	0.0142267	50154
Sdc4	1.36404	0.000148064	8912
Zmpste24|Gm26186	1.36287	0.000815611	15951
Sypl	1.36228	0.00223891	46911
Arl6ip1	1.36227	0.00183871	28140
Gtpbp4	1.3597	0.0297159	50662
Gtpbp10	1.35773	0.0363249	18619
mmu-mir-5618	1.35602	0.0137072	31911
Mfsd1	1.3557	0.00219515	9864
Sdhd	1.35555	0.00361567	34108
Actr1a	1.35539	0.00441174	65439
Zmat2	1.35411	0.00157292	62451
Fbxo33	1.35372	0.0115309	48429
Ptn	1.35361	0.0365642	22491
Wsb1	1.35327	0.0255314	45654
Ighv8-13	1.35297	0.0152322	49238
Pank3	1.35257	0.00598378	42742
Ankrd49	1.35223	0.0248101	33617
Zfp677	1.3513	0.00612903	59586
Chordc1	1.35123	0.016644	31985
Ppat	1.35112	0.00766171	19342
Insig1	1.35028	0.00425969	16981
Olfr1402	1.34972	0.0174973	11818
Pcyox1	1.3493	0.00739454	23042
Fam98a	1.34884	0.000104381	61826
Mtf2	1.34807	0.00703375	17810
Impa1	1.34798	0.0186019	10937
Sord	1.34779	0.0241372	5669
Amd-ps3|S-adenosylmethioninedecarboxylase246	1.34707	0.0106277	63554
Ivns1abp	1.34635	0.0099077	1334
Amd1|Amd2	1.34532	0.0444866	41181
Amd-ps4|S-adenosylmethioninedecarboxylase246	1.34498	0.00908696	15157
Tvp23b|Fam18b	1.34491	0.00300816	43169
Wdr43	1.34381	0.00754037	60441
Chrna6	1.34346	0.00153875	30575
Rrm1	1.34239	0.0203002	25459
Atf7ip	1.34131	0.0101078	22039
Psma5	1.34072	0.000429932	10434
Siae	1.34044	0.0047915	32222
Scp2-ps2	1.34	0.0390714	35135
Taar8c	1.33782	0.00366458	41024
D10Wsu52e|Rtcb|RP23-271E15.1	1.33731	0.00379517	41748
AC139063.1|Gm10651	1.33648	0.00797336	26675
Eny2	1.33615	0.0263404	55182
Eif1a	1.33511	0.0132581	62581
A030009H04Rik|RP23-26L6.12	1.33419	0.00245131	43262
Ier3ip1	1.33335	0.0119081	63838
Anxa5	1.33294	0.0021792	11141
1810037I17Rik|Gm2036|AC155158.1	1.33106	0.0490988	10548
mmu-mir-7078	1.32961	0.0176945	30028
Atg12	1.32769	0.0140123	63403
Pus3	1.32761	0.0155484	32191
Zfp84	1.32641	0.00656248	24540
Alg11	1.32569	0.0464322	28900
Ctso	1.32543	0.00346736	9940
Cabp5	1.32474	0.0297808	24176
Snx13	1.32432	0.0133342	46932
Slco1c1	1.32431	0.0038617	22085
Tmem168	1.32412	0.00443998	22288
Ndufa13	1.3238	0.0106771	30990
Ppid	1.32376	0.00148037	9928
Syt4	1.32355	0.00935743	63209
Efcab2	1.32315	0.0372877	1669
Zfp389	1.32289	0.00366087	50789
Srsf7	1.32262	0.0129127	61867
Slitrk6	1.3226	0.0214381	54653
Snhg5|Gm25122|Gm24428	1.32257	2.10505e-05	34633
Sult4a1	1.32142	0.0153873	56793
Paics	1.32137	0.0474293	17451
Ctxn3	1.32126	0.0189019	62681
Ppp1r11	1.32062	0.0245028	61327
Zfp760	1.3206	0.0411733	59595
Zkscan16	1.32013	0.0129892	13171
Srfbp1	1.3199	0.0203269	62624
Cstf2t	1.31982	0.0491352	64304
Rnmt	1.31952	0.0158813	62828
Ufm1	1.31869	0.00261217	11273
Olfr1173	1.31866	0.00789768	7824
Klhl1	1.3181	0.00441959	54538
Arfip1	1.31791	0.000687879	12502
Tardbp	1.31787	0.0294198	16521
Olfr1396	1.31775	0.0204001	44990
Acadm	1.31764	0.00284877	12444
Pros1	1.31714	0.000550565	57941
Srsf5|Sfrs5	1.31687	0.00113421	47373
Mir367	1.31594	0.0391701	10583
Pcdhb4	1.3153	0.0435217	62461
Wdr54	1.31467	0.0030683	22970
Fam45a	1.31445	0.0340813	64707
Trp53inp1	1.31441	0.00177896	12607
Zfp120	1.31424	0.0162232	8629
mmu-mir-6980	1.31411	0.0473265	63320
Abcd2	1.31366	0.0158456	56885
Mir142	1.31355	0.00699459	43701
Snapc1	1.31352	0.000908687	47279
Asf1a	1.31316	0.0193908	39635
Tmed11	1.31262	0.0353906	19651
Brms1l	1.31156	0.00380149	47099
A930006D01Rik	1.31142	0.0015648	31466
Hnmt	1.31126	0.0130468	6924
Copz1	1.31123	0.00240995	55951
Erap1	1.3111	0.0143032	50150
mmu-mir-7002	1.31105	0.00695697	8179
2410066E13Rik	1.31057	0.000407084	21079
Stxbp3a	1.31012	0.00181374	12029
Gabra4	1.3099	0.00140164	19263
Hspd1|LOC101056370	1.3099	0.00422315	2328
Slc33a1	1.3098	0.00312364	11361
Cyp2j6	1.30974	0.00466176	15601
Eif4a2|Snord2|Snora81|Gm24201|Gm26447|Gm24616	1.30972	0.00151182	57485
Serbp1	1.30738	0.00101225	21209
Ltv1	1.30713	0.00292215	40907
Pm20d2	1.30693	0.000386073	14881
Wdyhv1	1.30679	0.00510475	55240
Psmd7	1.30666	0.00383343	31490
1500011K16Rik|RP23-189N15.6	1.30599	0.0365755	8372
Zfp322a	1.3059	0.0308005	50864
Pls1	1.30453	0.00308778	34703
Hsd17b12	1.30419	0.000439462	7978
Pfkl	1.30415	0.00360209	41574
Plod2	1.30366	0.0197205	33021
Cdc40	1.30356	0.0113325	41184
D630028G08Rik	1.30355	0.0466118	39763
Phospho2	1.30342	0.0144599	4845
Ppm1k	1.30218	0.00314242	22761
Ppp3r1	1.30208	0.0151971	46590
Olfr1003-ps1	1.30191	0.0242647	5075
Mir679	1.30123	0.0200561	47796
Copb1	1.30104	0.0262018	28109
Arl6ip6	1.301	0.000516383	4677
Abca6	1.30095	0.0167533	46334
Uchl5	1.30065	0.00314205	1300
Rsbn1	1.30005	0.0132373	10366
Snx24	1.29985	0.00884905	62636
Hsdl2	1.29982	0.000892113	13179
Kcnk1	1.29954	0.000673857	30192
Ssr3	1.29925	0.011914	11381
Gbp10|Gbp6	1.29898	0.00598243	19591
2810001G20Rik|RP23-78H18.2	1.29892	0.00067844	43182
Fbn1	1.29883	0.0483524	8330
Tspyl5	1.29841	0.0195771	56158
Cflar	1.29807	0.0188213	11183
Mir540	1.29762	0.00763475	47752
Olfr195	1.29742	0.0029262	57921
Lin7c	1.29732	0.00126816	5454
Mir1a-1	1.29725	0.00934476	6606
Usp1	1.29687	0.00450834	13509
Cndp2	1.29599	0.0143743	63805
Pno1	1.29597	0.0435659	44591
Rpp14|RPP14|RP23-393A18.2	1.29567	0.00416716	52080
Pdp2	1.29531	0.0309876	29811
Dcun1d5	1.29525	0.0088486	31894
Ppp1cb	1.295	0.0315925	17059
Lysmd1	1.29491	0.00699295	10192
Sult2a6|AC098714.2	1.2948	0.0317673	26372
Spp1	1.29471	0.0132474	17743
Srek1ip1|Sfrs12ip1	1.29468	0.000122725	50421
Ppme1	1.29456	0.0119964	27797
Tmx4	1.29424	0.0150117	8495
Scn1a	1.29408	0.0205082	7485
Fam173a	1.29406	0.00350433	60973
Ppp1r17	1.29406	0.0239468	21095
Fxr1	1.29373	0.0105631	9546
Mocs2	1.29309	0.0120344	50561
1190002N15Rik	1.29299	0.0211241	34690
Folh1	1.29287	0.0169207	27680
Jam3	1.29247	0.00528288	33784
Pvalb	1.29239	0.000399121	56638
Adk	1.29141	0.00164129	52183
Mlc1	1.29137	0.000639422	56844
Me1	1.29128	0.00124374	34615
Pdhx	1.29061	0.0025817	8030
Eif3e	1.28986	0.0131478	56278
Pfpl	1.2898	0.0227378	64088
Slc39a10	1.28915	0.0013489	2262
Ear-ps5	1.28874	0.0494584	52596
Zfp942|RP23-50F19.1	1.28826	0.0433311	60865
Col9a1	1.28809	0.000502673	162
Timm10	1.2877	0.0355141	5055
Olfr862	1.28757	0.0364153	33663
Hltf	1.28751	0.0209131	9450
Anp32b-ps1|RP23-58H5.13	1.28747	0.0304201	14334
4930430F08Rik	1.28705	0.00590739	41912
Gnpnat1	1.28665	0.0111699	53876
Scn2b	1.28643	0.0178592	32385
MALAT1	1.28591	0.0057843	9903
Cyp39a1	1.28585	0.0131238	60141
Atp5s	1.28579	0.0210097	47200
Tmem209	1.28568	0.026147	22410
Olfm4	1.28545	0.0134001	53096
Zfp518a|mmu-mir-8092	1.2847	0.0342268	64426
mmu-let-7f-1	1.28466	0.015311	49803
Zc3h8	1.28465	0.0113928	8391
Psma1	1.28459	0.00218683	28110
Smim13|RP24-138L8.1	1.28423	0.00155712	49715
Lig4	1.2842	0.0267163	30302
Atp1b3	1.28413	0.0117655	34708
Zfp292	1.28365	0.0119167	14901
Tigd2	1.28363	0.0194939	21140
Cd9	1.28348	0.00691041	23553
Epm2aip1	1.2827	0.00804987	33329
Fam174a	1.28256	0.00411755	944
Fbxo3	1.28215	0.0429146	5378
Tmem161b	1.28213	0.00144753	50228
Taf13	1.28113	0.00689706	10447
Lgals3bp	1.28074	0.0117947	46489
Lurap1l|RP24-318C20.1	1.28043	0.00533025	13330
Olfr397	1.28021	0.0172693	43385
Sc4mol	1.27969	0.000969462	30928
A930006I01Rik|RP23-328F9.2	1.27952	0.00743583	8034
Nabp1	1.27882	0.0117181	2279
D19Ertd737e	1.27864	0.0194301	65577
G3bp2	1.27861	0.00739369	19442
Trpc1	1.27838	0.00794402	34702
Pnmal2	1.27778	0.0219852	24253
Bmi1	1.27639	0.000347353	4142
Amd2	1.27552	0.0373128	41141
9430023L20Rik	1.2753	0.00902454	55894
Sdr39u1	1.27504	0.0302684	54081
Vcpip1	1.27487	0.0382331	1922
Gpr85	1.27479	0.0193067	22291
4632419I22Rik|RP23-50E4.1	1.27453	0.00305663	43658
Crebzf	1.27445	0.00512697	25286
Slc25a40	1.27432	0.00949972	16770
Pak1ip1	1.27421	0.0116782	49711
Itgb1	1.27393	0.00231884	30219
Cldn25|Cldnd1	1.27388	0.00703385	57918
Lrit2	1.27381	0.0175964	52396
Pdcl3	1.27337	0.0100646	278
Sqle	1.27335	0.00248572	55263
Gdi2	1.27295	0.00684011	49258
Slc30a4	1.2727	0.017152	8317
G2e3	1.27259	0.00553783	47040
Fem1c	1.27244	0.0125637	63399
Zfp712	1.27231	0.015515	51479
Zfp52	1.2723	0.00321777	59591
Nudcd2	1.27222	0.000230915	42764
Serinc1	1.2721	0.0201197	41333
Tbc1d15	1.2713	0.00532851	42029
Olfr722	1.27082	0.00754683	53945
Fastkd2	1.27071	0.0109621	523
Sacm1l	1.2706	0.00969191	33507
Cept1	1.27057	0.0128942	11966
Hnrnpa0	1.27034	0.032521	51335
Htr2a	1.27017	0.00438485	53029
Gpm6a	1.27003	0.0365597	29223
Ctsc	1.26971	0.00351202	25263
Metap1	1.26961	0.00748132	12294
Ccdc82	1.26947	0.0138482	31935
Ccdc132	1.26942	0.0147411	20437
Rbm48|AC090443.2	1.26888	0.0011828	18594
Slc6a15	1.26874	0.0122534	40386
Stard4	1.26838	0.000754154	63236
Ccdc152	1.26802	0.0376163	55958
Trpc6	1.26782	0.00460535	31920
Hspa9	1.26771	0.00404393	63261
Rab18	1.26744	0.0148159	62153
Wdr76	1.26734	0.0022996	5645
Tmem55a	1.26733	0.000462863	12650
Tfb2m	1.26707	0.0473397	3611
Hspa13	1.26699	0.0107272	59059
Pou2f3-rs1|AC163626.1	1.26694	0.00651231	2865
Ost4|AC109606.5	1.26691	0.0141904	18875
Msh6	1.26669	0.00195367	60618
BB365896|RP24-492L15.3	1.26658	0.00143502	21138
Golph3l	1.26646	0.0230563	10208
Gucy1b3	1.26616	0.00496035	11505
mmu-mir-6997	1.26573	0.0397821	4358
Hspa5	1.26568	0.0192203	4454
Mphosph10	1.26556	0.000997333	27397
Umps	1.26526	0.0225475	58671
Csgalnact2	1.26515	0.0139564	23400
1700021P04Rik|RP24-84M18.1	1.26508	0.00923658	64234
Phyh	1.26464	6.73245e-05	3881
Nom1	1.26414	0.00010685	16993
Anp32e	1.26395	0.000128135	10218
Coa5|AC084390.2	1.26391	0.00548535	2179
Yipf4	1.26387	0.00369202	60462
mmu-mir-6939	1.26384	0.0244752	49040
Rars	1.26363	0.0102109	44850
Rabl3	1.2636	0.0113812	57686
Zfp606	1.2631	0.0252636	24149
Ifih1	1.26294	0.0202993	7442
Plrg1	1.26264	0.0072749	9948
Mrpl50	1.26261	0.00669208	15144
Nipal1	1.26245	0.00679081	17394
Slc16a1	1.26243	0.0357162	10375
Tspan12	1.26236	0.00253084	22331
Olfr1505	1.26229	0.00617096	64131
Fbxo30	1.2622	0.0095987	39235
Slc2a3	1.26198	0.000174188	23480
Aldh1a7	1.26141	0.016392	65085
1700006D18Rik|AC151477.2	1.26139	0.00310573	27746
Mir1941	1.26123	0.0363227	55898
Tmem50b	1.26121	0.0289719	59221
Marcks	1.2611	0.00254403	41146
Pdcl	1.26084	0.0223369	7209
Rab33b	1.26074	0.00399881	9669
Parp14	1.26065	0.000492212	58700
C1galt1	1.26059	0.00530198	20478
Slc30a5	1.26055	0.00418141	51778
Pcdh9	1.26001	0.00847379	54500
Cd300ld	1.25947	0.00540091	46385
Uri1|C80913	1.25943	0.0297988	26864
Ttc37	1.25884	0.0432201	50170
Cry1	1.25845	0.0110768	41741
Ing5	1.25842	0.0320369	933
Eif2s1	1.2583	0.0179277	47335
Vps41	1.25716	0.0199501	49383
Thumpd1	1.25681	0.0160301	28163
Creb3	1.25674	0.0197368	12961
Sept10	1.25639	0.00204214	41348
Spcs3	1.25623	0.0138154	30851
Trdn	1.25612	0.0345616	39439
Cwf19l2	1.25567	0.0254225	31871
Slc35a5	1.25541	0.000602297	58794
Sptssa|Mir1892	1.25517	0.0269343	48360
Nat14	1.2549	0.00192293	24060
Tst	1.25476	0.019617	56642
Larp7	1.25475	0.00370595	12180
Esf1	1.25466	0.0400368	8533
Scp2	1.25439	0.00842057	15736
Mir1193	1.25437	0.0309316	47797
2900097C17Rik|LOC101056362|Gm7292	1.25436	0.00136801	8789
4632415L05Rik	1.25434	0.0368822	9445
Vps13a	1.25419	0.0177716	65052
Ap3m2	1.25416	7.38305e-05	30492
2900072N19Rik|RP23-37B7.2	1.25412	0.036189	7946
4930433B08Rik	1.25399	0.0235507	10983
Zbtb41	1.25369	0.0265631	1286
Gmfb	1.25367	0.0274175	53898
Nedd1	1.25328	0.0105558	41822
Slc38a2	1.25321	0.00294101	56951
Acadl	1.25298	0.000698994	2467
Mirlet7a-1	1.25239	0.044558	51185
Hnrnpm	1.25236	0.00764068	62092
Psmd2	1.25218	0.00342614	57442
Kbtbd7	1.25208	0.0110416	53087
Rnft1	1.2519	0.0285577	43666
Poteg	1.2516	0.00442342	28991
RP24-375O19.3	1.25115	0.013276	34527
Usp53	1.25114	0.014849	12144
Oasl2	1.25111	0.0381439	17956
Wdr55	1.25103	0.0145222	62448
Mbd3l1	1.25082	0.0473158	31989
Angpt1	1.25082	0.0286847	56268
Eed	1.25073	0.00525104	27700
Btc	1.25046	0.00967063	19435
Rtn4ip1	1.25041	0.0089296	39562
Uba6	1.25034	0.0283348	19376
Swi5|LOC101056690	1.24992	0.0306371	7112
Mir411	1.24991	0.0395462	47788
Tmem87a	1.24978	0.00859061	8266
Tsr1	1.24949	0.00431922	43404
Tspan2	1.24947	0.00591166	10334
Fam210a|mmu-mir-7219|AC111069.1	1.24942	0.00143203	63615
Psmd12	1.24937	0.00101419	44146
Hbp1	1.2491	0.0321572	48215
Slc17a8	1.24907	0.0158936	41794
Clp1	1.24894	0.00832784	7686
Ccdc91	1.24879	0.00142111	22162
Slc37a4	1.24879	0.00260976	32360
Ano3	1.24865	0.0268004	8120
Ndufs1	1.2486	0.0195797	2418
Trgj1|Tcrg-C1	1.24853	0.0171805	51993
AI504432|RP23-469H5.1	1.2483	0.0271542	10408
Wdr3	1.24805	0.00211741	11858
Uqcrfs1	1.24805	0.0123925	50975
Zbtb10	1.24789	0.00861965	9365
Dhrs4	1.24781	0.011781	52764
Gpld1	1.24764	0.000176655	49533
Chmp5	1.24752	0.00192912	12875
Cmas	1.2473	0.0300737	22103
Rangap1	1.24714	0.000875136	56738
Rala	1.24712	0.0220197	50751
Fv1	1.24678	0.0157645	14428
Tmem64	1.24636	0.00506859	12656
Fyttd1	1.24629	0.0406284	57607
Ddx20	1.24621	0.00310457	11950
9430020K01Rik	1.2462	0.00496457	62122
Slc13a5	1.24609	0.0136306	45478
Asna1	1.24592	0.00880275	31212
4930542C16Rik|RP24-498C9.1	1.24573	0.00252653	53562
Tmem18	1.24563	0.0339445	46884
Lgi1	1.24548	0.0100245	64391
Ppwd1	1.24539	0.0306578	51831
Cdh19	1.2453	0.0432039	2879
1700031P21Rik	1.24522	0.0204523	48346
Tslp	1.24516	0.015764	62367
Tipin	1.24504	0.0149769	32670
Jagn1	1.24464	0.0496781	21667
9430037G07Rik|Gm23017	1.24458	0.00998902	34636
Il1r1	1.244	0.00205378	293
Rab5b	1.24384	0.00157115	42292
Nop58	1.24326	0.0121545	453
Nanp	1.24316	0.00760886	9303
Krcc1|mmu-mir-8112	1.24307	0.00506149	21242
Rnf19a|mmu-mir-8097	1.24306	0.0148833	56188
Wee1	1.24304	0.00777542	25627
Zfp953|ZFP953|RP24-242F4.2	1.24288	0.0156932	52004
Abcd3	1.24285	0.0146161	12122
Ubr7	1.24276	0.0440679	47643
Zfp830	1.24238	0.00419359	43582
Zfp790	1.24232	0.0136398	24543
Gnpda2	1.24228	0.00153907	19253
Oat	1.24225	0.0169163	28379
Prpf38b	1.24206	0.0039255	12033
Timm17a	1.24189	0.000432623	3088
C1ql3	1.24189	0.0360524	6795
Tpi1	1.24186	0.037774	23524
Nfxl1	1.24181	0.0210759	19273
Cep76	1.24177	0.000314072	63604
9430016H08Rik|AC161493.1	1.24167	0.00173928	419
Zwint	1.2416	0.00739381	39844
Vmn1r211|V1rh20	1.24159	0.048722	50849
Tc2n	1.24109	0.00838286	48849
Ccdc127	1.24077	0.00297291	50143
mmu-mir-6351	1.24055	0.0365166	2545
Dazap2|Gm2444	1.24032	0.00965221	55877
Socs4	1.24032	0.000784049	52513
Rnf20	1.23951	0.0190045	13077
Prkar2b	1.23946	0.00113171	48216
Cdkl4	1.23914	0.020645	61871
Tmem126b	1.23885	0.0375678	27707
Slc35f5	1.23852	0.0291489	1096
Rttn|mmu-mir-6359	1.23843	0.00261222	63007
Mettl14	1.23833	0.000271939	12151
Mynn	1.23822	0.0178277	9509
Prdx2	1.23795	0.00866107	29599
Psmb5|Mir686	1.23765	0.0253424	54037
Mir1b	1.23761	0.042886	62193
Haus6	1.23742	0.0156434	15482
Ctss	1.23711	0.0157935	10205
Gfral	1.23706	0.040342	34520
Vimp|H47	1.23685	0.0245133	24996
Ddx18	1.23674	0.00771012	2937
Elovl7	1.23672	0.00608387	50447
Nipa2	1.23639	0.0341779	27087
Idh3a	1.23585	0.0230669	32510
Mir720	1.23585	0.0328528	11618
Rpl9|Gm5451	1.2358	0.00744422	19185
A530054K11Rik|RP24-92E16.2	1.23565	0.0377989	51493
Copb2	1.23542	0.0212253	33082
Hmgcr	1.23523	0.00751535	51708
Tiprl	1.23507	0.00230111	3397
Rbbp9	1.23485	0.0483143	8566
Sestd1	1.23459	0.0144392	7621
Phf13	1.23449	0.00925139	16581
Tram1l1	1.23442	0.0167123	10556
Fam110c	1.23439	0.0155309	46889
Asns	1.23431	0.0392152	22253
Ppfibp1	1.23418	0.00738156	22154
Cyp51	1.23416	0.00481191	18603
Dio3	1.23413	0.0326389	47826
Exosc9	1.23403	0.00214101	9579
Rpl3|Gm12816	1.23391	0.00178902	56707
Tomm7	1.23375	0.0455079	18774
Eif5a2	1.23366	0.0077699	9491
Hars	1.23362	0.0039698	63297
4932415D10Rik	1.23361	0.0368256	41699
Casd1	1.23344	0.0259245	20445
Styx	1.23331	0.00947273	52489
Ttc33	1.23312	0.000657151	54859
mmu-mir-6357	1.23309	0.0319844	62860
Vmn2r89	1.23305	0.000913705	52591
Ciao1	1.23301	0.00561631	8355
Zscan18	1.23293	0.0134197	26342
B430203G13Rik	1.23289	0.00471334	46782
Actr10	1.23275	0.0335544	47224
Smc6	1.23272	0.00482995	46721
Lrp1b|uc_338	1.2327	0.0201545	7259
Slc35a4	1.23258	0.0105503	62444
Tarsl2	1.23254	0.000116111	28589
Vrk1	1.2323	0.000651661	47698
Far1	1.23218	0.016918	25669
Mpp5	1.23213	0.0252482	47334
Vmn1r2|RP23-351B24.2	1.23211	0.0407885	12526
Pfn3	1.23206	0.0173687	51299
Idi1	1.23201	0.0304437	49296
Cct8	1.23197	0.014669	59128
Lmbr1	1.23195	0.0305429	18847
Commd8	1.23171	0.0111184	19267
2210417A02Rik|AC132229.1	1.23164	0.0469208	18537
Tmem33	1.23162	0.000562309	17366
6430562O15Rik	1.23142	0.00900599	51753
Rbm12b1	1.23132	0.022108	12631
Coq3	1.2313	0.014041	12708
Ankrd26	1.23118	0.00307677	23409
Cebpz	1.23112	0.0124943	61845
n-R5s41	1.23112	0.0100932	55577
Snx6	1.23109	0.00225906	48368
Mef2c	1.23108	0.0230193	50217
Lsm5|LOC100044729	1.23059	0.0160317	22747
Tmod3	1.23052	0.00270271	34513
Olfr1298	1.23051	0.00297729	8137
Hgf	1.23051	0.00193779	16847
Tmem196	1.23043	0.00143413	47956
Rtn4	1.2304	0.00272626	42661
Erlin2	1.23032	0.0371405	28977
Mcm9	1.2303	0.0412846	41308
Calu	1.23022	0.0108615	20657
Gpr22	1.23019	0.026628	48213
Zbtb6|Zbtb26	1.2301	0.0376776	7212
Vmn1r114	1.22988	0.028875	26523
Rims3	1.22986	0.00592419	13872
Bbs10	1.22939	0.0371745	40435
Amy1	1.22923	0.034777	12518
Agpat6	1.22911	0.00372459	30500
Ankra2	1.22911	0.00162373	50355
Cbwd1	1.22886	0.00602308	65128
Mphosph8	1.22873	0.000723993	52796
Bub3	1.22809	0.0139132	25926
mmu-mir-21c	1.2279	0.0482013	31812
Mir3100	1.22779	0.0436888	24295
Mir218-1	1.22779	0.0379017	17223
March6	1.22758	0.0100245	56142
Vmn1r195|V1ri6	1.22755	0.0363689	49448
Taf5	1.22751	0.00807914	64559
Ppp4r2	1.22734	0.0279357	21576
Hrsp12	1.22721	0.00655492	56166
Cct7	1.22696	0.00968036	21383
Phip	1.22693	0.0419343	34592
Hace1	1.22673	0.0163053	39583
Krr1	1.22646	0.0242699	40446
mmu-mir-496b	1.22639	0.0261809	65047
Lrrcc1|Gm17119|RP24-251F16.2	1.22639	0.0416836	9401
AA465934|AI450353|Snord7|RP23-381B19.7	1.22637	0.0198059	43597
Zfp788	1.22626	0.0431544	24740
Atp6v0e	1.22612	0.0121597	59734
Spryd3	1.22591	0.000682028	57091
Ccdc73	1.22581	0.0379181	5402
Zfp874a	1.22547	0.0205812	51488
Nampt	1.22543	0.0192546	46908
Pgap1	1.22542	0.00984923	2323
Rnd3	1.22542	0.00384091	7324
Spock3	1.22536	0.00695034	29292
Sucla2	1.22516	0.00943344	53020
Cav2	1.22514	0.0235104	20556
Ankrd46	1.22478	0.0154389	56194
Arl1	1.2247	0.0284967	40229
A830019P07Rik|RP23-167K23.1	1.22437	0.0123993	65271
Arap2	1.22425	0.00608072	19160
Wrap53	1.22404	0.00416473	45384
Tmx1	1.22404	0.00522145	47212
Gorab	1.22398	0.00789706	3369
Fam126b	1.22382	0.0326129	2359
Tiparp	1.22381	0.00481769	9837
4930401O12Rik|RP23-408H17.1	1.22377	0.0305378	50985
Tars	1.2237	0.0236872	56036
Cd151	1.22361	0.00310124	26054
Spty2d1	1.22357	0.00313395	27037
Cdk5	1.22346	0.0100975	18786
Vwa5a	1.22337	0.0215068	32264
Dcaf13	1.22336	0.00408066	55133
Strip2|Fam40b	1.22332	0.00883556	20678
Tmem56	1.22316	0.0234205	12113
Sdcbp	1.22308	0.00831838	12562
Lsg1	1.22302	0.0198473	58610
Arl6ip5	1.22289	0.018619	21547
Ska2|Fam33a	1.22287	0.0124782	43680
Defb23	1.2228	0.0232858	8701
Pfkm	1.2227	0.000277704	55795
Tmem185b|TMEM185B	1.22249	0.027354	1061
Adam25	1.22248	0.0467734	29110
Pnrc2	1.22242	0.00292948	16271
C130071C03Rik|Mir9-2|RP23-88A13.2	1.22235	0.00627517	50223
Mir365-1	1.22218	0.00960779	57314
Vamp1	1.22217	0.00894953	23932
LOC101056100	1.22197	0.0181673	134
Dnaaf2|RP23-17K9.10	1.22194	0.024229	49125
Il1rap	1.22186	0.0322481	57532
Golt1b	1.22172	0.0104724	22093
Actr3	1.2217	0.00168537	2956
Tcp11l2	1.22149	0.00130008	40166
Stxbp3b	1.22143	0.00517646	64924
Apbb1	1.22089	0.00113012	27959
Slc18b1|AC153973.1	1.22088	0.0121771	39346
Hiatl1	1.22071	0.00570775	51451
Skiv2l2	1.22053	0.0405656	51918
Mir3098	1.2205	0.0285011	21868
Fkbp4	1.22015	0.00361963	23610
Sfxn1	1.22011	0.00311559	49872
Kcnc2	1.22006	0.0217227	40451
Cfl2	1.22005	0.000753673	48370
Senp8	1.21996	0.0406152	34257
Rdh11	1.21993	0.0498744	48591
Sept2	1.21972	0.0320778	923
Scarb2	1.21972	0.000565841	19457
Tmed9	1.21967	0.0384047	49916
Pgk1	1.21948	0.0450489	48032
Vmn1r83	1.21929	0.00162326	26331
RP23-282G22.3	1.21915	0.0350037	34532
Tmem68	1.21914	0.00121187	14629
Wdr36	1.2191	0.0173024	62369
Epha3	1.21907	0.0428531	58969
Mir203	1.21895	0.0269078	47875
LOC100862604|Gm6917|Gm6901|Gm5792|Cbx3	1.21884	0.00826403	434
Mkks	1.21883	0.0447203	8515
Emb	1.21829	0.00100056	50569
Kdelc1	1.21825	0.00220345	3829
Nol8	1.21822	0.0122545	49820
Aste1	1.21821	0.00383907	33170
Rpl8	1.21818	0.0354404	55444
4930469G21Rik|AC138640.3	1.21812	0.00531251	3331
Polr2b	1.21786	0.0235386	17459
Tspyl4	1.21785	0.00108101	39452
Hammerhead_HH9	1.21769	0.0352593	12979
Gopc	1.21743	0.016066	41294
Olfr860	1.21734	0.0306688	33662
Mcfd2	1.21718	0.00419755	61970
Psmc6	1.21718	0.00709798	52488
Skor2	1.21718	0.0325195	62923
Supt16	1.21715	0.0418698	54001
Efemp1	1.2171	0.0189405	42643
Gabrb2	1.21702	0.00632947	42774
Psmd14	1.21701	0.00660999	4758
Bloc1s5	1.21669	0.000511236	51078
Sf3b1	1.21653	0.0145559	2327
Pik3r3	1.21636	0.000618737	13765
Lars	1.21635	0.0293619	63352
Pcnxl4	1.21624	0.015492	47248
Timm21	1.21616	0.00363625	63812
LOC100503047	1.21603	0.0172791	47517
Mir133a-1	1.21583	0.0131505	63080
Smc4	1.21567	0.0453584	9882
Tsga13	1.21552	0.0303666	22419
LOC100503559|LOC101055671|Lipo2|AC160088.2	1.21551	0.0342346	65610
Snrpd1|Gm14277	1.21549	0.0138123	62187
4930451I11Rik	1.21544	0.0123009	28274
Hectd1	1.21527	0.0374369	48335
Vmp1|Mir21|Tmem49	1.21525	0.00367542	45785
Ighv11-1	1.21499	0.0286144	49166
Acss3	1.21471	0.0207748	41950
3110052M02Rik	1.21449	0.0405414	59593
Pcna	1.2142	0.0299522	8475
Trim37	1.21403	0.0394172	43682
Mtx3	1.21401	0.00620035	50281
4930429F11Rik	1.21386	0.0457148	61850
Mad2l1|LOC100045924	1.21381	0.00475879	21193
Fam20b	1.21379	0.00433513	3279
Cyp27a1	1.21373	0.00527933	639
Gdap2	1.21371	0.0490744	10293
Trappc4	1.21367	0.0173823	34001
Uap1	1.21366	0.0143144	3464
4930444A02Rik|Pomk	1.21359	0.0407041	30542
Vmn2r-ps37|RP24-77E13.9	1.21356	0.0106233	26233
Yipf5	1.21354	0.0453573	63343
Slc35b4	1.21343	0.0287784	22456
Adss	1.21319	0.0249158	3593
Yes1	1.2129	0.0252072	17064
Pcgf5	1.21288	0.00692541	64361
Ccl9	1.21266	0.0281862	45732
Tbc1d23	1.21249	0.0267303	58900
Blzf1	1.2124	0.00623027	3378
Magoh	1.21224	0.0308649	13652
Qrsl1	1.21223	0.0196834	41230
Glud1|Gm3219	1.21202	0.040573	52376
Rad21	1.21201	0.0062955	56322
Fn3krp	1.21198	0.0101074	44408
2610301B20Rik|RP23-144K18.5	1.21198	0.0279634	12601
Txndc9	1.21198	0.0204402	2189
Gprc5b	1.2119	0.0112568	28154
Sf3b3	1.21187	0.00549818	31535
Fsip2	1.21187	0.0325511	5027
Alkbh8	1.21155	0.0327597	31867
Trhr	1.21154	0.0305939	55177
Gem	1.21139	0.0179993	12615
Ighv3-6	1.21136	0.0346989	49177
Tmem170b	1.21128	0.00558143	49718
Crebrf|RP23-478C2.1	1.21113	0.0154612	59735
Stx12	1.21101	0.0297346	16183
Fam3c	1.2109	0.0114015	22335
Ik	1.21079	0.00113214	62447
Spata4	1.21079	0.0171106	29221
Rpp30	1.21061	0.00388848	64360
Wdr92	1.21037	0.016243	46591
Mir467g	1.21034	0.00309274	18948
Tbpl1	1.21003	0.0210368	41002
RP23-175E16.1	1.21002	0.0202878	32164
Wdr12	1.20985	0.00604193	2384
Rcn2	1.20968	0.00327973	32529
Snord14a	1.20959	0.0135967	28131
Atp6v0c-ps2	1.20958	0.00298192	60921
Mrpl48-ps	1.20937	0.0101685	15510
Mrps31	1.20929	0.0265561	28908
Dnajc12	1.20922	0.00101375	39755
Egln1	1.20907	0.0473484	31784
Elp5|Rai12	1.20901	0.0122424	45416
2610203C20Rik|RP23-442M18.1	1.20895	0.0109527	32321
Hnrnph1	1.20889	0.0386663	42900
Fam19a1	1.20881	0.000753926	21544
Cfi	1.20872	0.0251012	10608
Scaper	1.20858	0.00821365	34174
Atp6v1a	1.20854	0.00573631	58784
Oaz2-ps|AC110164.3	1.20849	0.00161141	12267
Papolg	1.20834	0.00788017	44718
Bnip2	1.20827	0.038528	32773
Kcnab1	1.20825	0.00678783	9830
Rbm8a	1.20817	0.00729888	10254
Etnk1	1.20814	0.00431548	22110
Fbxo28	1.20792	0.0125511	3662
1700017N19Rik	1.20778	0.00123002	40368
Rnf13	1.20768	0.00101477	9753
Olfr1372-ps1	1.20746	0.0486503	45050
Ehhadh	1.20735	0.00207372	58512
Casp8ap2	1.20733	0.0248358	12791
Guca1b	1.20714	0.000436052	60218
Sumf1	1.20712	0.00657038	23286
Wdr11|Brwd2	1.20679	0.00849179	25896
Atp6v1h	1.20672	0.00134649	13
LOC100502592|Gm4736|Prb1|Gm8882|RP23-9G21.1	1.20636	0.0175237	23678
Acbd5	1.20631	0.0476541	4201
Olfr1234	1.20619	0.0170009	7865
Zfp273	1.20603	0.0216845	50079
Crot|TP53TG1_2	1.20597	0.0464504	18645
Atl3	1.20593	0.00907293	63985
Scyl2	1.20591	0.00829099	41795
Cdh10	1.20591	0.00300243	54959
C1d	1.20588	0.0405022	42529
LOC100861624|Gm7963|Gm7942|LOC625240|Gm6523	1.20587	0.0450422	65736
Mex3b	1.20582	0.0413764	25197
Kbtbd4	1.20575	0.00541196	5190
Calcrl	1.20572	0.0230939	7675
Txnrd3	1.20562	0.00913076	21470
Abhd10	1.20556	0.014452	58808
Hapln1	1.20542	0.0273727	50250
Eid1	1.20538	0.00201886	5712
Ndufaf4	1.20527	0.0384802	12735
Smim7|RP23-478A9.1	1.20527	0.00465922	31083
Snhg3|Snora73a	1.20524	0.0256247	16718
Ddx21	1.20522	0.0212654	41401
4930545E07Rik	1.20521	0.0442635	63136
Ccni	1.20513	0.00154794	19467
1700020I14Rik|RP23-22A15.2	1.20498	0.0327371	5603
Lrp2bp	1.20493	0.00495338	29157
Smc3	1.20491	0.0325908	64600
3830406C13Rik	1.20483	0.00210112	52104
Olfr310	1.20477	0.0405522	27668
Abhd17b|Fam108b	1.20471	0.0173875	64188
Ly6i	1.20456	0.0133386	56540
Eif3s6-ps1|RP23-249C15.1	1.20445	0.027387	44556
Arhgdib	1.20434	0.00814291	23736
Thnsl1	1.20409	0.0465467	4179
Capza2	1.20407	0.0358978	20563
Asb8	1.20405	0.00446901	56975
Rabif	1.20392	0.0189916	1216
Nfyb	1.20366	0.00484431	41708
Th	1.20365	0.0441637	28543
Dck	1.20365	0.0167412	17535
Mns1	1.20358	0.0243658	32816
Jtb	1.20356	0.00341561	10087
Eif2ak2	1.20353	0.0191786	61842
2410006H16Rik|Snord65|RP23-234K24.8	1.20336	0.00727402	43157
Cse1l	1.20332	0.0180797	6398
Ahcy|LOC101056658	1.2033	0.0210664	8754
Cep112|Ccdc46	1.20309	0.00129599	44163
Rnf146	1.20305	0.0239211	41072
Nasp	1.20282	0.00794812	15845
Dusp19	1.20277	0.0347087	9270
Emc9|Fam158a	1.20254	0.00249596	54066
Zfp748	1.20251	0.022069	51490
4930524O07Rik|RP23-201C3.1	1.2021	0.0231583	33203
Ssbp1	1.20184	0.0135662	20837
Poglut1|Ktelc1	1.2018	0.00292642	58750
Rpn1	1.20179	0.000169964	21446
Zfp87	1.20168	0.0337081	52007
Mut	1.2016	0.0328925	60124
Ilk	1.20147	0.00740914	25561
Oma1	1.20146	0.017682	13587
Crnkl1	1.20144	0.012938	8578
Rfc4	1.20141	0.0189644	58534
Mak16	1.2014	0.02132	30593
Hnrnpa3|Gm6793|Gm24574	1.20136	0.014223	4948
Derl1	1.20136	0.010487	56376
Naa35	1.20123	0.000256217	49973
Tgoln1|Tgoln2	1.20121	0.039567	22900
Pigg	1.201	0.0126368	17816
Nr1d2	1.20093	0.00803845	53480
Dynlt1b	1.20089	0.0375292	59377
Nop14	1.20064	0.00457598	18946
Vmn1r79	1.20043	0.0140057	18589
Mir677|mmu-mir-677	1.20042	0.00779176	40727
Klhdc1	1.20026	0.00845	47190
Lelp1	1.20026	0.0346068	11664
Hnrnpul2	1.20017	0.00445141	64004
Skap2	1.20016	0.00529985	22680
Pgd	1.20013	0.0336105	16529
Pcdhb21|Pcdhb22	1.20013	0.0431283	62481
