# Supplementary material for: Gene expression profile of the murine ischemic retina and its response to Aflibercept (VEGF-Trap)
Source: Sci Rep. 2021 Jul 28;11:15313. doi: 10.1038/s41598-021-94500-1 (PMC8319207; doi:10.1038/s41598-021-94500-1)
Supplement: Supplementary file 5 — Supplementary Table 4. [file 41598_2021_94500_MOESM5_ESM.xlsx]

## Sheet: Sheet1
Supplementary Table 4. Differentially down-regulated genes in normoxic retinas at P19 relative to
P17 ordered by fold change. Transcript ID is an identifier assigned by Affymetrix microarrays.
Predicted genes, X- and Y-chromosome linked genes, and transcripts without an assigned gene
name are ommited.
Gene name	Fold change	P-value	Transcript ID
Mir669h	-2.37886	0.00998835	40462
Mir466f-1	-1.99935	0.0130294	64082
F830001A07Rik	-1.96636	0.0158507	32749
Ighv1-2	-1.87798	0.0025982	49185
Mir297a-3	-1.85962	0.00390028	4041
AA413626|RP23-64E17.5	-1.83096	0.00839377	42418
Rnu6	-1.82015	0.0230692	65034
Pol	-1.81112	0.0101244	24095
Snora34	-1.73014	0.0160209	56985
Ighd5-7	-1.72464	0.0157687	49062
Ighd6-1	-1.72464	0.0157687	49065
Olfr527	-1.69737	3.69058e-05	26010
Pol	-1.67604	0.00238816	39769
Bc1	-1.66015	0.00869392	26113
AL669981.1	-1.65687	0.000694594	16154
1700071K01Rik|RP23-130E22.1	-1.62992	0.0231896	45692
Ighd6-2	-1.60393	0.0096385	49063
Igfbp7	-1.58699	0.00605152	19351
n-R5s218	-1.58612	0.0196251	3191
mt-Ty	-1.58031	0.0140665	35200
Mir455	-1.5744	0.00205588	13237
Rpl21-ps13	-1.57401	0.00643006	25993
Rpl32-ps	-1.54433	0.00529471	11428
Mir378b	-1.54071	0.0213004	43724
AC132444.6	-1.53936	0.0158597	65661
Rpl21-ps5	-1.53929	0.00304787	59099
Rpl21-ps12	-1.53845	0.00564263	23128
9530091C08Rik	-1.53333	0.0202137	32746
Mir3075	-1.51186	0.0168473	52246
Rpl21-ps9|RP24-114E18.2	-1.51001	0.00108748	6215
mt-Tf	-1.50723	0.0309775	35177
Mir467d	-1.50299	0.00106043	4022
Mir1195	-1.50297	0.000108045	61767
Mir1196	-1.4966	0.00960673	28195
4930518I15Rik	-1.49332	0.0196137	8802
Rps2-ps4|RP23-239O19.6	-1.47424	0.00120924	42965
Rpl29-ps5	-1.47283	0.00784772	63201
Sucnr1	-1.47267	0.00288469	9793
Rpl21-ps4	-1.47199	0.00374904	52097
Rpl21-ps3	-1.46967	0.00988457	48428
RP23-7K18.2|Gm10287	-1.46826	0.00296852	12390
Mir5118	-1.46737	0.0307486	57888
Mir467c	-1.46266	0.00500979	3945
AF357399	-1.45596	0.0447003	24504
Fabp7	-1.45509	0.0229171	39659
COX1	-1.45143	0.00472235	35182
Rpl21-ps11	-1.44219	0.00372548	11804
Rpl21-ps6	-1.44004	0.00188651	61590
Rpl21-ps7|RP24-86D16.4	-1.43849	0.00387901	60165
Rpl29-ps1|AC162890.3	-1.43769	0.023631	12420
mt-Tm|ND2|mt-Tw	-1.43669	0.00608037	35181
Taar3	-1.43504	0.00620631	39351
Mir669e	-1.43236	0.00497652	30716
Mir3473d	-1.43012	0.0179537	31544
Rpl31-ps20	-1.42418	0.0121133	64298
Mir669d-2	-1.42172	0.010092	3940
RP23-326E2.3|Gm13141	-1.42147	0.0277712	16484
Olfr484	-1.41878	0.0119467	28026
mmu-mir-7008	-1.41708	0.0325047	9517
Igkv4-54	-1.41658	0.025824	23970
Mir297c	-1.41565	0.00959223	1771
AC100386.1	-1.40972	0.0219888	41743
AC160533.2|Gm15682	-1.40825	0.00708609	19414
Cyr61	-1.40758	0.0456418	12358
n-R5s80	-1.40717	0.0239484	41943
Rpl21-ps14	-1.4063	0.00863468	28677
Mir1191	-1.40448	0.0141672	19327
mt-Tt	-1.4044	0.0262612	35193
Mir665	-1.40439	0.0399651	47753
Rpl31-ps6|AC157931.1	-1.39838	0.021267	18136
Six3os1_4	-1.39634	0.0156755	60584
Mir1195	-1.39553	0.000249187	58606
RP23-145G23.3|Gm11657	-1.39517	0.0263891	44156
Mir669h	-1.39414	0.0146222	4046
RP23-278I21.9|Gm11703|Gm12618	-1.38785	0.0134785	45235
LOC100503055|Gm12508	-1.38381	0.0222241	31908
Rpl17-ps1|RP23-163J17.1	-1.3829	0.00201046	488
RP23-263O6.4|Gm13653	-1.3796	0.0108381	4940
Olfr76	-1.37801	0.00319001	64995
Rpgrip1	-1.37441	0.011679	52606
Rpl21-ps7	-1.37318	0.0133132	60541
5830472F04Rik	-1.37286	0.0102601	814
Gpr25	-1.37195	0.0163798	3108
Tpt1-ps5	-1.37158	0.0157005	32224
mmu-mir-7063	-1.37072	0.0096796	26058
AW046200	-1.36829	0.00857236	29263
Olfr986	-1.36201	0.00242836	32301
Rpl23a-ps4|RP23-391A14.2	-1.35652	0.0248946	5863
Olfr222	-1.35616	0.0369657	45192
Dhh	-1.35599	0.0177992	57003
Samd11	-1.35594	0.00534905	16670
Rpl31-ps7	-1.35444	0.00913273	22621
Mir383	-1.35425	0.0460752	30706
Olfr555	-1.35236	0.0152039	25467
B230303O12Rik	-1.35228	0.0305698	20293
Tas2r143	-1.35159	0.038486	20886
Rpl29-ps2	-1.3514	0.0231359	49275
Wwox	-1.34445	0.011603	29984
RP23-73B23.5|Gm10045	-1.34325	0.00584014	59817
mmu-mir-6374	-1.34186	0.0465358	22976
Srrm4	-1.34094	0.0245142	19811
Rps6-ps2	-1.34067	0.0316092	29664
n-R5s207	-1.34018	0.0148584	8901
Pcp4l1	-1.34007	0.0108278	3487
mmu-mir-6955	-1.34005	0.0352525	55486
1700084C06Rik|RP23-186O3.2	-1.33932	0.00755709	32040
Olfr316	-1.33892	0.000482769	43054
Igkv9-124	-1.33547	0.0203336	23940
Cdh5	-1.33203	0.000492153	29801
Mir466f-3	-1.33192	0.00970061	3941
Mir33	-1.33042	0.00259038	55571
LOC100862627|E130116L18Rik	-1.32847	0.00134261	18810
mmu-mir-7085	-1.32846	0.0272518	32361
Psd2	-1.32754	0.00287424	62426
Rpl21-ps8|AC119259.2	-1.32549	0.0131521	63774
mmu-mir-6996	-1.32524	0.029536	7007
C2cd4a	-1.32375	0.00614606	34401
3010003L21Rik|RP24-325P20.3	-1.32267	0.0133844	22174
Rps11-ps3|RP23-130H14.1	-1.32248	0.0433902	12602
Atp5g1	-1.32226	0.0379703	45943
4930529L06Rik	-1.32071	0.0271725	58084
mmu-mir-6999	-1.32061	0.00862139	7941
AC161571.1	-1.31979	0.00545387	27079
Olfr646	-1.31464	0.0464834	25521
Mir1946a	-1.31428	0.0017065	58649
AI646519|RP23-191L7.6	-1.31395	0.0114518	8598
E130012A19Rik|RP23-94N18.3	-1.31263	0.00484084	45981
B230319C09Rik|RP23-331I23.3	-1.31191	0.00137609	21349
Ffar1	-1.3117	0.0476144	26769
Hamp2	-1.31117	0.011347	26772
Mir3962	-1.31115	0.0212588	1859
Mir3087	-1.30926	0.0324798	4257
Rpl21-ps10	-1.30849	0.00758483	11174
Mir669b	-1.30817	0.0224148	3935
Olfr523	-1.30756	0.0317299	26004
n-R5s84	-1.30269	0.000530525	32640
Vwa1	-1.30235	0.0270966	16647
Mir5105	-1.30225	0.0187113	18493
Cox8c	-1.30072	0.0196837	47644
Olfr963	-1.30069	0.00114082	32285
A930011O12Rik|Mir124a-1|Mir3078|mmu-mir-124-1|mmu-mir-3078	-1.29987	0.0422583	52909
Olfr1393	-1.29916	0.0161281	42859
Aplnr	-1.29902	0.00746776	5066
Olfr458	-1.29896	0.0169932	22581
Duxbl1|Duxbl2|Duxbl3	-1.2989	0.00680806	52255
AC091521.2|Tma7-ps	-1.29804	0.00932737	1580
Duxbl3|Duxbl2|Duxbl1|Gm10391	-1.29749	0.00603098	52259
n-R5s217	-1.29738	0.0165629	3140
Olfr1045	-1.29738	0.0391468	7730
5330413P13Rik|Gm14282|RP23-401J24.3|RP23-401J24.4	-1.29682	0.0336431	8466
Rps11-ps2|RP23-184G6.5	-1.29469	0.00491998	44277
S1pr5	-1.29394	0.00229567	33702
Cd248	-1.29333	0.0401623	63900
Atpase6|Gm10925	-1.29312	0.00187667	2054
Egr4	-1.29234	0.000902527	23023
AB041806|RP23-25C1.7	-1.29214	0.00755992	14237
mmu-mir-6540	-1.29144	0.0432561	58769
2310001K24Rik	-1.29054	0.00232895	6309
Rpl29|LOC100862587|Gm10913|Gm8210	-1.2905	0.0258299	33192
Mir3471-1	-1.29043	0.00153056	14705
Drd4	-1.29036	0.012606	26044
Zfp524	-1.28914	0.0228957	24062
Grm6	-1.28809	0.0300274	42905
Phxr4	-1.28725	0.0294787	31940
Duxbl2|Duxbl3|Duxbl1|Gm10394	-1.28638	0.00680484	52257
Olfr1012	-1.28601	0.00400369	7714
Eif5al3-ps	-1.2856	0.00458389	17550
Airn	-1.28445	0.00981471	59447
Cecr6	-1.28374	0.00784227	23447
RP23-354K2.1|Gm12618|Gm11703	-1.2836	0.0136387	46419
Mir5106	-1.28228	0.0122139	15065
Ptprb	-1.28199	0.0256664	40478
Trav5d-3	-1.28092	0.0365236	52646
Trav5n-3	-1.28092	0.0365236	52672
Kif21b	-1.28052	0.00223184	1246
Sox7	-1.28016	0.0176602	52898
Mir574	-1.27989	0.0315538	17323
CT030233.1	-1.27868	0.00538409	52940
Fyco1|Gm17021|RP23-252G18.5	-1.27861	0.0175276	35143
Ndufa6	-1.27847	0.0321691	56754
AC114591.1	-1.27759	0.0032402	25080
Mir152	-1.27742	0.0461009	43871
Mir216a	-1.27682	0.00509782	42640
4930419G24Rik|AC116723.1	-1.27634	0.00601662	9541
CT010502.1	-1.27595	0.00343294	59647
Cox6a1	-1.27585	0.0440309	19791
Ighv2-7	-1.2752	0.0169446	49156
Eng	-1.27371	0.0254542	9267
AC153847.1	-1.27354	0.00830136	39582
Pten	-1.27309	0.00783212	64316
ATP8|ATP6|COX3|Atpase6	-1.27277	0.00310067	35185
Olfr1413	-1.27263	0.0127277	895
Mtx1	-1.27256	0.00529659	12509
Ighv1-36	-1.27207	0.0097225	49208
Sprr2b	-1.27133	0.0220277	10126
Cited2	-1.27123	0.0037768	39277
Hist1h4k|Hist1h4m|Hist1h4b|Hist1h4a|Hist4h4|Hist1h4n|Hist1h4j|Hist1h4i|Hist1h4f|Hist1h4d|Hist1h4c|Hist2h4|Hist1h4h	-1.27028	0.000466138	50800
RP24-188H2.2|Gm6177	-1.27011	0.0199628	1440
Mir31	-1.26971	0.00873349	15532
4930520P13Rik	-1.26898	0.0448208	50109
adapt33_2	-1.26853	0.0183514	17695
Ush2a	-1.2682	0.0171879	1792
Fos	-1.26816	0.0170393	47456
Erc2	-1.26714	0.00373203	52284
Rpl31-ps18	-1.2668	0.0243588	64584
Ighv13-2|RP23-206K17.1	-1.2661	0.0486863	49180
Ighv1-19-1	-1.26494	0.0238697	49198
Mir466f-3	-1.26455	0.00369251	54383
Krtap24-1	-1.26436	0.00158951	59148
A930013F10Rik	-1.26123	0.000105427	30490
Apopt1|Gm15995|RP23-16D9.4|RP23-16D9.5	-1.26032	0.0103234	47864
4930467E23Rik|Gm21119|Gm9495|Gm7697|LOC100861668|Gm15319	-1.25947	0.0303483	28830
Ighv1-37	-1.25829	0.0309086	49209
Kcnk13	-1.25766	0.0168774	47611
Gdf2	-1.25674	0.03651	52367
Rps24-ps2	-1.25655	0.0199766	9320
Polg2	-1.25609	0.0166024	46266
Olfr221	-1.25529	0.0012301	53998
Trav6-3|TCR	-1.25499	0.0380543	52683
Mir3074-2	-1.25436	0.0147962	31189
Hsbp1l1	-1.25401	0.0332001	63748
Niacr1	-1.25375	0.00191774	19937
Rpl23a-ps2|RP23-83I13.7	-1.25358	0.0144453	43324
Ihh	-1.25319	0.0186235	2568
Trav9n-4	-1.25308	0.0152045	52674
Kansl2-ps|RP23-223E24.1	-1.25283	0.0368049	25061
RP23-103I12.3	-1.25244	0.0135681	54295
Sstr4	-1.25104	0.0219953	6016
Olfr550	-1.25059	0.0282868	25464
Defb15	-1.25056	0.0130564	30474
Fam136b-ps	-1.24996	0.0255562	55034
ND3	-1.24961	0.00617408	35187
Mir466h	-1.24946	0.047884	4040
Lrp4	-1.24887	0.00327491	5208
Zfp296	-1.24886	0.00563021	24314
RP23-224I23.1	-1.24869	0.0483177	29623
D130050E23Rik	-1.24836	0.0211513	19418
Nid1	-1.24754	0.00215654	49338
Ighv1-72	-1.24726	0.0263751	49237
Elfn1	-1.24714	0.00286097	18394
mmu-mir-6928	-1.24663	0.0268848	43984
Nphs1as|Nphs1os	-1.24549	0.0160202	26752
Asprv1	-1.2454	0.0279151	21415
Olfr328	-1.24506	0.0031892	45163
Nat8|Cml4	-1.24476	0.0157801	23027
Kmt2d|Mll2	-1.24464	0.0270578	57000
Cmip	-1.24404	0.0437885	30022
Sprr2e	-1.24218	0.0437193	10128
Ppil6	-1.24199	0.0383125	39519
9230110F15Rik|RP23-319C8.1	-1.24115	0.038415	33864
Lce3d	-1.24115	0.0454422	10139
Mfsd6l	-1.24114	0.0302252	43227
4931417E11Rik	-1.24087	0.0229047	22917
Rnf223	-1.24052	0.032324	14616
Csprs|LOC100503923|Gm15433|LOC100041903|Gm2666|Gm7609	-1.24012	0.0203995	65670
AL590968.1	-1.2401	0.0329527	46105
AI847159|RP24-388N11.3	-1.23896	0.0163469	8399
Twf2	-1.23816	0.0219617	33182
Ighv1-26	-1.23743	0.0273005	49204
Psapl1	-1.23734	0.00147641	17127
Trav13d-4	-1.23681	0.0151382	52655
Olfr1397-ps1	-1.23557	0.0179403	46310
9430029A11Rik|RP23-400K22.2	-1.23493	0.00591083	20732
Tmem108	-1.23462	0.0287215	34804
Smt3h2-ps2	-1.23443	0.000471919	25845
Insm2	-1.23339	0.0440803	47097
Rps15a-ps6	-1.23329	0.0406065	44504
mmu-mir-7685	-1.23234	0.0348277	8832
Il18bp	-1.23217	0.0165476	27829
Prkab1	-1.23207	0.00332818	19802
Olfr1532-ps1	-1.23085	0.0267151	25571
LOC101055946	-1.23067	0.0341209	14574
Gtf2a1l	-1.23063	0.0191384	60629
Nr1h2-ps	-1.23055	0.0066284	34498
4930423O20Rik	-1.23038	0.048602	59021
Zfp511	-1.23018	0.0458512	25999
Rpl13-ps1|RP23-286B12.1	-1.22923	0.0162945	45760
BC017158|Mir3103|AC124566.2	-1.22906	0.00710805	28332
Pitpnm3	-1.22887	0.0382714	45474
Olfr284	-1.22879	0.00911889	56980
Mir681	-1.22863	0.0479139	48487
ND4L|Gm10222	-1.22856	4.34289e-05	35189
Msgn1	-1.22749	0.00987725	48035
Il17c	-1.22746	0.0366649	30108
Olfr1048	-1.2273	0.00745992	7733
mmu-mir-7680	-1.2265	0.0313159	58504
Hist1h2aa	-1.22644	0.0173367	49518
AY074887|RP23-275J22.3	-1.22637	0.000699328	34162
8430403D17Rik|RP23-324M14.3	-1.22637	7.56488e-05	45763
Fam209|RP23-228E2.7	-1.22563	0.0116909	6490
HOXB13-AS1_1	-1.22553	0.0405211	45947
Bag2	-1.22436	0.00750016	2118
Kcnk3	-1.22433	0.0373073	17016
Igkv2-137	-1.22428	0.0164438	23902
Vmn1r113	-1.22399	0.00190694	24333
Olfr1382	-1.22392	0.041456	42873
Igkv14-130	-1.22373	0.0431548	23906
D130058E05Rik|RP23-118M14.1	-1.22363	0.0166517	855
RP23-443L14.1	-1.22282	0.00371906	32161
Dscaml1	-1.22261	0.0115898	32393
Scx	-1.22222	0.036015	55422
Slc25a18	-1.22216	0.0139445	21771
Mir669g	-1.22199	0.0291777	3953
B3galt4	-1.22166	0.0106252	61179
4930528A17Rik	-1.22141	0.0199067	14800
Atoh1	-1.22138	0.0302641	21175
Cck	-1.22137	0.0015728	35098
4933407G14Rik	-1.22135	0.00360478	39866
Zfp804a	-1.22108	0.0214613	5021
RP23-13A13.4|Gm12992|Gm12978|RP23-13A13.3	-1.22054	0.0177199	16151
Rpl31-ps5|AC157608.3	-1.22021	0.0146824	16888
Leng8	-1.21986	0.0393366	24035
mmu-mir-6340	-1.21941	0.0100809	9093
RP24-414A22.2|Gm10614	-1.21928	0.0338408	30064
Mir7b	-1.21904	0.00134953	60305
1810011O10Rik	-1.2178	0.0276091	30508
Trav12d-3	-1.21768	0.0152233	52647
Tmem102	-1.21734	0.0168723	45403
Fam101b	-1.21733	0.0401458	45573
Dvl3	-1.2173	0.0423405	57434
Ighv1-4	-1.21704	0.027858	49187
Trav13-4-dv7	-1.21693	0.0125255	54782
Vmn1r116	-1.21625	0.000429009	24334
Otx2os1|RP23-131O4.2	-1.21619	0.0311455	52539
Olfr1285	-1.21607	0.00311256	5475
Nfat5	-1.216	0.00252212	29893
AC142191.1	-1.21557	0.019143	23629
AV051173	-1.21518	0.0244878	15849
E130304I02Rik	-1.21483	0.0289462	24673
Tmem42	-1.21471	0.013459	33495
Sarm1	-1.21429	0.022789	45633
G630025P09Rik	-1.21414	0.0411865	43277
Casz1	-1.21309	0.0442515	14448
Rps19-ps11	-1.21309	0.0485492	41221
Grtp1	-1.2116	0.00665365	30348
Bhlha15	-1.21147	0.00109076	18460
Ppef2	-1.21118	0.036826	19449
Foxb1	-1.21118	4.18273e-06	34418
B020018J22Rik	-1.21036	0.0134088	49034
Zfp536	-1.21024	0.0068338	26857
n-R5s192	-1.21023	0.0167241	13942
DLEU2_6	-1.21013	0.0369906	52857
Rpl30-ps2|AC117665.2	-1.2095	0.00519394	30482
Amigo3	-1.20837	0.0115145	33235
Sarnp	-1.20816	0.0015873	40765
2010015L04Rik|RP23-317N1.4	-1.208	0.0334215	14583
Vmn1r143|Vmn1r95	-1.20782	0.000911245	24327
Vmn1r152	-1.2076	0.00170746	24350
Maff	-1.20684	0.0115484	55502
Pcp4	-1.20677	0.0369426	59314
Cxcl3	-1.20677	0.0482016	17563
Tmem132d	-1.20645	0.0194906	19980
Trav9-4	-1.20604	0.0319786	52695
A730013G03Rik	-1.20464	0.00158164	3780
Olfr641	-1.20398	0.0289024	25520
Lgr5	-1.20337	0.0193676	42038
Trav13n-2	-1.2033	0.0421808	54779
Susd3	-1.20318	0.00142845	51197
Spem1	-1.20301	0.0209869	45405
Olfr1453	-1.20248	0.0406622	65014
Mir466g	-1.20242	0.0475072	60349
Soga2|RP23-424B7.1	-1.20187	0.0107194	61716
Bglap2	-1.20184	0.027203	12507
Olfr1371	-1.20153	0.00976781	45051
Nkx2-5	-1.20142	0.0351515	61001
Cebpb	-1.2014	0.0282805	6415
Hist1h2an|Hist1h2ao|Hist1h2ai|Hist1h2ab|Hist1h2ap|Hist1h2ah|Hist1h2ag|Hist1h2ae|Hist1h2ad|Hist1h2ac	-1.20129	0.0125849	50805
