# Supplementary material for: Gene expression profile of the murine ischemic retina and its response to Aflibercept (VEGF-Trap)
Source: Sci Rep. 2021 Jul 28;11:15313. doi: 10.1038/s41598-021-94500-1 (PMC8319207; doi:10.1038/s41598-021-94500-1)
Supplement: Supplementary file 6 — Supplementary Table 5. [file 41598_2021_94500_MOESM6_ESM.xlsx]

## Sheet: Sheet1
Supplementary Table 5. Differentially up-regulated genes in OIR retinas at P17 relative to P14
ordered by fold change. Transcript ID is an identifier assigned by Affymetrix microarrays.
Predicted genes, X- and Y-chromosome linked genes, and transcripts without an assigned gene
name are ommited.
Gene name	Fold change	P-value	Transcript ID
Mir3079	2.00397	0.0467829	42427
Mgp	1.8072	0.0109627	23734
Ifitm3	1.71854	0.00947161	28484
Hmox1	1.68114	0.0122686	29473
Aspn	1.5581	0.0158967	49815
B2m	1.51065	0.0239642	5664
Als2cr11	1.48895	0.0401321	2367
Lgals9	1.45692	0.024589	45650
Fam188b2	1.45447	0.00264108	11333
Tm4sf1	1.41936	0.0187518	11312
Eltd1	1.41617	0.0270075	10816
Fgf2	1.40583	0.0292328	12479
Gadd45b	1.39304	0.0497881	40025
Hsd17b2	1.38849	0.0273526	30032
Emcn	1.35932	0.0195114	10686
Lad1	1.35668	0.0442057	1240
Pcolce	1.34187	0.035934	20424
Ifi204	1.34019	0.0376325	3840
Serping1	1.33862	0.00463237	7690
Edn2	1.33751	0.0262679	13857
Osmr	1.33586	0.0287805	55990
Lyz2	1.32981	0.0178212	42064
Cebpd	1.32643	0.0134822	57348
Ifitm2|LOC631287	1.32121	0.0379979	28482
Rnf207	1.29937	0.0436056	16589
Gbp9	1.29625	0.0428673	20416
C4b|LOC675521	1.29535	0.0413667	62098
Ctss	1.29268	0.0105012	10205
Cd34	1.28433	0.038917	1861
Stat3	1.27783	0.0173032	46123
F3	1.27302	0.0175472	10532
Ighd6-2	1.2665	0.00277736	49063
Ero1l	1.26591	0.0258191	53874
Snora31	1.25345	0.0324793	53046
C1qb	1.25192	0.0336847	16289
Klhl29	1.24209	0.0414719	47992
Fcrls	1.23912	0.0120876	11569
9330188P03Rik	1.23672	0.0243019	53188
Mrc1	1.23366	0.014226	4085
2510049J12Rik|RP23-119D13.2	1.23048	0.0272143	23360
Anxa2	1.22944	0.0141078	32769
Clec14a	1.22875	0.0191133	48423
Cd68	1.22452	0.0448255	45392
Xaf1	1.22349	0.0405124	43342
Igfbp7	1.21929	0.0323203	19351
Egln1	1.21577	0.0388583	31784
Aqp1	1.20857	0.0383612	21087
C3ar1	1.2081	0.0179565	23485
Cd151	1.20496	0.030628	26054
Clic1	1.20424	0.000316588	59970
Anxa1	1.20397	0.0227918	65079
Irgm2	1.20172	0.0300964	46595
