# Supplementary material for: Gene expression profile of the murine ischemic retina and its response to Aflibercept (VEGF-Trap)
Source: Sci Rep. 2021 Jul 28;11:15313. doi: 10.1038/s41598-021-94500-1 (PMC8319207; doi:10.1038/s41598-021-94500-1)
Supplement: Supplementary file 7 — Supplementary Table 6. [file 41598_2021_94500_MOESM7_ESM.xlsx]

## Sheet: Sheet1
Supplementary Table 6. Differentially down-regulated genes in OIR retinas at P17 relative to
P14 ordered by fold change. Transcript ID is an identifier assigned by Affymetrix microarrays.
Predicted genes, X- and Y-chromosome linked genes, and transcripts without an assigned gene
name are ommited.
Gene name	Fold change	P-value	Transcript ID
Shc3	-1.36199	0.0445305	51239
Lgi2	-1.28964	0.0103191	19115
Rn4.5s	-1.28548	0.0218916	22617
mmu-mir-6933	-1.20821	0.000612891	44326
