# Supplementary material for: Gene expression profile of the murine ischemic retina and its response to Aflibercept (VEGF-Trap)
Source: Sci Rep. 2021 Jul 28;11:15313. doi: 10.1038/s41598-021-94500-1 (PMC8319207; doi:10.1038/s41598-021-94500-1)
Supplement: Supplementary file 8 — Supplementary Table 7. [file 41598_2021_94500_MOESM8_ESM.xlsx]

## Sheet: Sheet1
Supplementary Table 7. Differentially up-regulated genes in OIR retinas at P19 relative to P17
ordered by fold change. Transcript ID is an identifier assigned by Affymetrix microarrays.
Predicted genes, X- and Y-chromosome linked genes, and transcripts without an assigned gene
name are ommited.
Gene name	Fold change	P-value	Transcript ID
Slco1a4	2.34237	0.0071581	23763
Snord73a	2.00331	0.0331149	11549
Cfh	2.00004	0.00476711	3155
Rpe65	1.88611	0.00152233	10883
Insig1	1.86438	0.0151102	16981
Mir3079	1.80742	0.049741	42427
Snord53|Gm22858	1.76473	0.0108211	60443
mmu-mir-6975	1.7507	0.0115914	59984
Mir487b	1.72289	0.0416581	47809
Scn7a	1.69714	0.000106038	7493
Slc17a6	1.69195	0.00154831	24920
Ranbp6	1.69127	0.00301099	65191
Snora31	1.6505	0.0344495	53046
Chrnb3	1.64758	0.0220207	28990
Scarna2	1.64276	0.0140936	12022
Hmgcs1	1.62487	0.00696912	50596
Nrn1	1.62425	0.00230653	51054
Mir1193	1.62276	0.00325218	47797
Hgf	1.60897	0.014319	16847
Ly6a	1.60005	0.0204389	56541
Kcnj13	1.59116	0.0343895	2728
I830012O16Rik|AC016791.2	1.58611	0.0170697	64346
Enpp2	1.58456	0.0226873	56347
Hba-ps4|RP24-255G1.2	1.57857	0.0220798	60991
Krt18	1.56642	0.01512	55910
Mir541	1.56627	0.0342086	47817
Ctso	1.55116	8.22653e-05	9940
Reep5	1.54841	0.00394466	63245
Btg3	1.54715	0.0107445	60259
Mir679	1.5466	0.00557342	47796
mmu-mir-6923	1.52818	0.0292674	43205
Fam188b2	1.51882	0.0115564	11333
Als2cr11	1.51715	0.0225317	2368
Slc5a7	1.50203	0.0135533	61578
Erap1	1.49599	0.00127971	50150
Pltp	1.49388	0.00513671	8934
Scn1a	1.49371	0.0144174	7485
Ankrd34a	1.49178	0.0118508	10252
Kcnk9	1.48959	0.0187358	56496
Pcsk1	1.48867	0.0110311	50154
Rgr	1.48543	0.0110984	53721
Apmap|RP23-156P22.2	1.48141	0.00519644	8645
Mir453	1.48138	0.0387328	47814
Cfhr2|Gm16332|AC115748.2	1.48067	0.00301879	3153
Wee1	1.48021	0.0191656	25627
Aldh1a1	1.47929	0.0108898	64179
Ttr	1.47835	0.0123766	62264
Cry1	1.47784	0.0222901	41741
mmu-mir-8091	1.47756	0.00107617	64436
Sephs2	1.47469	0.000648422	28294
Mir493	1.47141	0.00145539	47750
Ifrd1	1.47033	0.00476096	48276
Azin1	1.46883	0.000121012	56230
DQ267102	1.46849	0.00318546	47772
Sqle	1.46778	0.00111339	55263
Abcb1a	1.46329	0.0172548	16772
Olfm4	1.45446	0.0499671	53096
Mfsd1	1.45077	0.00464525	9864
Guca1b	1.44957	0.0328385	60218
Lix1	1.44923	0.00826084	59520
Pnmal2	1.44807	0.00131001	24253
Rabggtb|Snord45c	1.44797	7.77854e-05	12441
Paqr9	1.44689	0.000205486	33041
E230015J15Rik|RP23-295E4.2	1.44672	0.00246929	44586
Cyp39a1	1.44258	0.00290883	60141
Ighv8-13	1.44101	0.033139	49238
Serpini1	1.43906	0.000323204	9911
Slc13a5	1.43608	0.00668562	45478
Mir544	1.42976	0.0243603	47812
Klhl28	1.42895	0.0282129	48442
Cnbp	1.42644	0.00792142	23075
Eny2	1.42567	0.00219949	55182
Gpld1	1.42363	0.0395248	49533
Cfi	1.42136	0.0275421	10608
Sord	1.4199	0.0281562	5669
Ipp	1.4177	0.000260447	13768
Lgi1	1.41577	2.05326e-05	64391
Olfr1096-ps1|Gm13723|RP23-25M5.2	1.41532	0.00225102	7769
Slc16a1	1.41502	0.01303	10375
mmu-mir-7020	1.4149	0.00504868	14262
Cyp2d22	1.40712	0.0178879	56755
Nom1	1.40595	0.00242562	16993
Msantd4	1.40544	0.00483374	31880
Syt4	1.40529	0.0138953	63209
Nanp	1.40468	0.0136336	60638
Atp6v1c1	1.40413	0.000181752	55128
Tm9sf3	1.40306	0.00447841	65342
Gabrg1	1.40184	0.00379253	19258
Chrna6	1.40017	0.0225175	30575
Pcdhb4	1.39947	0.0234527	62461
Cyp51	1.39932	0.0101886	18603
Scn2b	1.39699	0.0197624	32385
Wdr5b	1.39352	0.00338461	57656
Mlc1	1.39312	0.00242331	56844
Ppat	1.3915	0.000371633	19342
Slc2a13	1.39087	0.0334566	56886
Kcnab3	1.39028	0.00862683	43261
Mrpl50	1.39019	3.79215e-05	15144
mmu-mir-6926	1.38865	0.00811351	45542
2210417A02Rik|AC132229.1	1.3882	0.0149452	18537
Aldh1a7	1.3873	0.00735729	65085
Sult4a1	1.38644	0.0132111	56793
Atf7ip	1.38457	0.00160728	22039
Wdr43	1.38448	0.0204345	60441
Snx24	1.38438	0.0179425	62636
Hmgcr	1.38399	0.011278	51708
Mir1969	1.38363	0.00572706	29404
mmu-mir-5627	1.3836	0.0110707	47012
Vamp1	1.38307	0.00261774	23932
Slc35g2	1.38257	0.00261219	34771
Ctxn3	1.38184	0.005013	62681
Fam19a4	1.38165	0.0269445	23202
Dazap2|Gm2444	1.38153	0.0155923	55877
Pcdhb9	1.38034	0.0246948	62467
Trim23	1.37862	0.00233503	50413
Bzw1	1.37737	0.013733	430
mmu-mir-7669	1.37583	0.0256123	11644
Hnrnpa0	1.37029	0.0121672	51335
Olfr683	1.37021	0.0237572	27947
Tsr1	1.36955	0.0145215	43404
A030009H04Rik|RP23-26L6.12	1.3688	0.00568684	43262
Hsd17b7	1.36764	0.0143137	3462
Fbn1	1.3673	0.0412097	8330
Sypl	1.36719	0.000178712	46911
Aasdhppt	1.36695	0.0107686	33533
Ermn	1.36622	0.00595688	7385
Gabrg2	1.36595	0.00916794	44892
Fam45a	1.36515	0.0237318	64707
Sdhd	1.36405	0.0433609	34108
Spock3	1.36372	0.00485899	29292
Srfbp1	1.36328	0.00316375	62624
Acsl5	1.36272	0.0080581	64618
Kcnk1	1.36216	0.00756747	30192
Kcnj8	1.36214	0.00606713	23777
Pam	1.36093	0.0141646	2831
Mab21l2	1.35939	0.0422919	11553
Trnt1	1.35883	0.00965725	21605
Gtpbp4	1.35781	0.00597932	50662
Amd-ps3|S-adenosylmethioninedecarboxylase246	1.35692	0.0234277	63554
Pcyox1	1.35234	0.000519336	23042
Amd-ps4|S-adenosylmethioninedecarboxylase246	1.35158	0.0261021	15157
Slc6a17	1.35135	0.00928138	11989
Zfp330	1.35119	0.00896284	31157
Tmem18	1.34975	0.00893875	46884
Spryd3	1.34927	0.00267648	57091
Ado	1.34923	0.0106684	41450
4930505G20Rik|RP23-392P5.1	1.34883	0.00899187	54665
Gpr22	1.34814	0.0261406	48213
Olfr1140	1.34749	0.000646241	5132
Mtx3	1.34719	0.033021	50281
Phf1	1.34693	0.0151742	59742
Ufsp1	1.34607	0.0347384	18335
Olfr340	1.34586	0.033562	4494
Pcdh9	1.34571	0.0101902	54500
Amd2	1.34559	0.0458863	41141
BB365896|RP24-492L15.3	1.3452	0.0412041	21138
Vmn1r83	1.34471	0.0202184	26331
Ppm1k	1.34437	0.000896395	22761
Ppp1r17	1.34315	0.0408174	21095
Smim13|RP24-138L8.1	1.3428	0.00546251	49715
Mir5125	1.3422	0.0452964	59641
Zmpste24|Gm26186	1.34186	0.00210988	15951
Sox2	1.34166	0.00270231	9554
9430016H08Rik|AC161493.1	1.34151	0.0209377	419
Amd1|Amd2	1.341	0.0121461	41181
Zwint	1.34082	0.000285674	39844
Pcdhb12	1.34067	0.00579538	62471
Phyh	1.34043	0.000316688	3881
n-R5s86	1.34041	0.0308313	32844
Gtpbp10	1.34026	0.00062124	18619
Samd9l	1.34009	0.00337442	22201
Snhg5|Gm25122|Gm24428	1.33968	0.0278546	34633
Fem1c	1.33959	0.00873754	63399
Oard1	1.33935	0.000337765	60243
Acadl	1.3385	0.00645552	2467
Atp1a2	1.33678	0.019621	3522
Gabrr2	1.33646	0.0309034	12800
Mybl1	1.33594	0.00930779	1921
Tek	1.3359	0.00880348	13471
Fads2	1.33567	0.0135565	64934
Olfr685	1.3354	0.0126326	27949
Nipa2	1.33534	0.00240528	27087
Ptgds	1.33507	0.0366747	6966
Prdx6|LOC677654	1.33469	0.00952992	3332
Zik1	1.33443	0.0400573	26306
Pm20d2	1.33442	0.00724194	14881
Cldn25|Cldnd1	1.33439	0.0251037	57918
Il33	1.33401	0.0192608	64292
Slc6a15	1.33394	0.0102577	40386
Kcnj3	1.33377	0.0387093	4690
Lmbr1	1.33211	0.00109702	18847
Prkar2b	1.33201	0.00973003	48216
Cabyr	1.33123	0.0240393	62213
Tmx3	1.32981	0.00932201	63015
Dcaf7	1.32936	0.00935607	44117
Zdhhc22	1.32905	0.010696	48722
Tspyl4	1.32876	0.0101852	39452
Impa1	1.32747	0.00708459	10937
Glb1l3	1.32737	0.019946	33778
Nuak1	1.32718	0.040203	41728
Traj36	1.32687	0.0427799	52720
Acadm	1.32605	0.00762174	12444
Eif5a2	1.3258	0.00641876	9491
Slc30a4	1.32554	0.00288946	8317
Srebf2	1.32543	0.0117511	55569
Rab1b	1.32409	0.0145168	64794
Man1a	1.32403	0.0197279	41313
Rrh	1.32354	0.0259809	12209
Fam98a	1.32342	0.0032494	61826
Copz1	1.32313	0.00129976	55951
Ctps	1.32207	0.00181611	15937
Mrps28	1.32182	0.0375323	10916
Usp1	1.32179	0.010051	13509
Olfm3	1.32107	0.0128398	10473
RP23-282G22.3	1.32101	0.00957464	34532
Zadh2	1.32093	0.0129325	62983
Lysmd3	1.32065	0.0384211	50210
Ifih1	1.32053	0.0164035	7442
S100b	1.32017	0.021591	39887
Arl6ip1	1.3201	0.00848832	28140
Rars	1.31871	0.00981659	44850
Hist2h2be	1.31856	0.0248168	10232
Prr24	1.31778	0.00249381	26418
Snw1	1.31774	0.00697094	48736
Rims3	1.31747	0.0119916	13872
Pcgf5	1.31689	0.00999394	64361
mmu-mir-7078	1.31639	0.0165531	30028
Nudt15	1.31617	0.0168402	54365
Abcd2	1.31599	0.0101398	56885
Mir337	1.31595	0.0103658	47751
Thumpd1	1.31533	0.00121194	28163
Naa30|Nat12	1.31462	0.0489667	52545
Pdxk	1.31447	0.0138232	41589
Pno1	1.31404	0.0377707	44591
Siae	1.31393	0.00510418	32222
Pcdhb21|Pcdhb22	1.31389	0.0102982	62481
Pon1	1.31386	0.000826671	22219
Lrp1b|uc_338	1.31371	0.0388179	7259
2900097C17Rik|LOC101056362|Gm7292	1.31352	0.00792844	8789
Scarb2	1.31333	0.0139024	19457
Kcng3	1.31322	0.00986728	61919
Amy1	1.3132	0.00342429	12518
Tmem161b	1.3117	9.50761e-05	50228
Ankrd49	1.31158	0.00743665	33617
Amy2a1	1.31058	0.00103149	12062
Vmn1r66	1.31045	0.0408705	26303
Mir540	1.31039	0.028656	47752
Ly6c1	1.31035	0.0444876	56542
Prmt6	1.31007	0.0285336	12047
Sv2c	1.30978	0.000443558	51702
Cndp2	1.30944	0.00910901	63805
Slc35b1	1.30933	0.0198738	43810
Vcpip1	1.30865	0.00937885	1922
Anxa1	1.30776	0.00947579	65079
Nell2	1.30737	0.0390041	56927
4930425K10Rik	1.30703	0.0173669	19235
Mir1938	1.30697	0.0279805	48278
Rasl11b	1.30681	0.0361426	17418
Scd1	1.30645	0.0256138	65399
Fbxo3	1.30607	0.00249606	5378
AC139063.1|Gm10651	1.306	0.0124284	26675
Gtf2h5	1.30585	0.00548704	59369
Gad2	1.30549	0.0155405	4187
Dld	1.30463	0.00959785	48207
Tmx4	1.30441	0.00396144	8495
Cyp27a1	1.30392	0.0158475	639
Olfr875	1.3032	0.0345292	32226
Kbtbd4	1.30289	0.0297064	5190
Slc17a8	1.30268	0.0143113	41794
Btg3|Gm7334	1.30262	0.0135273	59081
AC123611.1	1.30253	0.0383368	54888
Ufm1	1.30233	0.0134234	11273
Sv2a	1.30216	0.0361285	10230
Mir142	1.30201	0.00885778	43701
Snhg1|Snord22|Gm25855|Gm25894|Gm24452|Gm24453	1.30165	0.0392034	63996
Tsn	1.30146	0.00374354	2899
Mocs2	1.30119	0.0107728	50561
Pank3	1.30077	0.0478834	42742
Atp1b3	1.30064	0.0235548	34708
Yipf4	1.30056	0.000105392	60462
Smim7|RP23-478A9.1	1.30014	0.00752768	31083
Nudcd1	1.2998	0.00380981	56283
Vmn1r8	1.29949	0.0433189	21106
Olfr1130	1.29923	0.00253012	5130
Nat8l	1.29914	0.0448821	17086
Ednrb	1.29913	0.0377143	54606
Slc35f5	1.29887	0.0153972	1096
Clcn4-2	1.2979	0.00310291	26221
B4galt6	1.29769	0.0131195	63146
Fzd5	1.29738	0.036769	2443
Gorab	1.29688	0.0164686	3369
Adk	1.29684	0.000197643	52183
4922502N22Rik	1.29665	0.0181179	23748
Acat2	1.29637	0.0065719	60762
Tmem65	1.29622	0.00815609	56393
Slc39a10	1.296	0.0474464	2262
Acot10	1.29534	0.0197183	56079
Heatr1	1.29497	0.000876696	49321
Rnmt	1.29465	0.000226818	62828
Tigd2	1.29438	0.0011112	21140
Naa38|Lsm8	1.29438	0.00182921	20580
Tmem50b	1.2934	5.21149e-05	59221
Bag5	1.29324	0.0113444	49018
Uchl5	1.29245	0.0171247	1300
Fktn	1.29209	0.00195088	13109
Hnrpdl|Hnrnpdl	1.29123	0.0045809	19525
Dhcr24	1.29096	0.0351553	13623
mmu-mir-7054	1.29084	0.0401125	26973
Usp5	1.29046	0.00980461	23525
Ube2q2	1.29023	0.00579697	32520
Actr1a	1.29007	0.00428129	65439
Lpl	1.28977	0.0305918	29338
March6	1.28955	0.00162013	56142
Fastkd2	1.28947	0.000387934	523
Idh3a	1.28944	0.0124781	32510
Tmem209	1.28853	0.0106748	22410
Ptn	1.28849	0.0345408	22491
Igf2	1.28845	0.00341267	28539
Pdhb	1.28793	0.0121328	53417
Alg11	1.28787	0.00192513	28900
Zmat2	1.28771	0.00164959	62451
Pvalb	1.28688	0.0349888	56638
Foxo1	1.28654	0.000977502	9685
Qrsl1	1.28634	0.0148514	41230
Aph1a	1.28633	0.0454137	10216
Rnf139	1.28627	0.0122208	55252
Lrfn3	1.28617	0.0188841	26745
Vmn1r148|Vmn1r100	1.28575	0.00876168	24349
Cplx1	1.28559	0.015411	19642
Stard4	1.28559	0.00413406	63236
Tspan2	1.28556	9.77875e-05	10334
Pcdhb11	1.28516	0.0245901	62470
Cd36	1.28404	0.00869557	18701
Zfp518a|mmu-mir-8092	1.28382	0.000283122	64426
Yipf5	1.28356	7.34329e-05	63343
Flrt2	1.28323	0.0255374	47574
Pcdh20	1.28276	0.0175403	54492
Zc3h12c	1.28267	0.0181861	34132
Them6	1.28224	0.0176638	55373
Ing5	1.28098	0.00399639	933
Grin2a	1.28096	0.0411054	58332
Rcn2	1.28094	0.0201065	32529
Scara3	1.28048	0.0108299	54233
Actr3b	1.28012	0.024814	16959
Elovl7	1.27971	0.0141788	50447
Mir494	1.27964	0.0232611	47795
Hdac9	1.27937	0.019941	48239
4930473O22Rik	1.27931	0.00933714	41886
Txnrd3	1.27913	0.0169706	21470
Fbxo33	1.27906	0.0181982	48429
9430037G07Rik|Gm23017	1.279	0.0292802	34636
Apcs	1.27884	0.00254515	3536
Arl6ip6	1.27868	0.038034	4677
Scgb1b26-ps|RP24-216F23.6	1.27804	0.0297457	24632
Rtn4ip1	1.27793	0.000150151	39562
1700066M21Rik	1.27719	0.0179006	418
Trmt1	1.27671	0.0109463	31837
S100a1	1.27669	0.00670282	11655
1700027H10Rik	1.27629	0.0017479	11211
Dtx3	1.276	0.00174633	42238
Colec12	1.27579	0.0298336	62169
Fam20b	1.27538	0.00384415	3279
Asb8	1.27513	0.00221647	56975
Dynap	1.27505	0.0264044	63631
Cypt4|Cypt9|Cypt10	1.27503	0.0328019	32088
Ppfibp1	1.27499	0.0269192	22154
Mir483	1.27474	0.0302722	28540
Ppp1r3a	1.27461	0.00295088	22295
mmu-mir-496b	1.2731	0.0336817	65047
Pdhx	1.2725	0.00493337	8030
9430020K01Rik	1.27245	0.0291912	62122
Tspyl5	1.27214	0.0304403	56158
Hpgd	1.27205	0.0430459	29252
Olfr920	1.27194	0.0130937	32267
Amfr	1.27183	0.0401475	31335
Olfr837	1.27158	0.00943766	31999
Usp38	1.27142	0.0162961	31148
Sdc4	1.27115	0.0115143	8912
Glb1l2	1.27089	0.0277727	33777
Atp6v1a	1.27043	0.0139211	58784
Trdn	1.27036	0.028256	39439
Ddx50	1.27034	0.00245731	41402
Klhl23	1.27008	0.0111837	4846
Timm17a	1.26999	0.00166262	3088
Pak1ip1	1.26997	0.000644537	49711
Tmem163	1.26947	0.0225345	2973
Cebpz	1.2693	0.0163801	61845
Metap1	1.26923	0.0148225	12294
Hspa9	1.26919	0.00701835	63261
Ufd1l	1.26883	0.0169256	57406
Pianp|RP23-130D15.2	1.26882	0.000851937	21857
Gucy1b3	1.26818	0.0224481	11505
Mis12	1.26804	0.0181162	43328
4930545H06Rik	1.26788	0.00246492	41464
Gpr33	1.26763	0.048786	48342
Darc	1.26753	0.0109337	3542
Parp14	1.26727	0.0278222	58700
D10Wsu52e|Rtcb|RP23-271E15.1	1.26697	0.0222867	41748
Cwf19l2	1.26689	0.0173907	31871
Ncdn	1.26647	0.00486639	16048
Tmem98	1.26642	0.00716785	43561
1700008P02Rik	1.26635	0.000671786	10902
Psap	1.26617	0.00229584	39698
Mir1942	1.26616	0.0361711	56580
Olfr725	1.26613	0.0454148	53949
Tfb2m	1.26562	0.0176532	3611
Ivns1abp	1.26547	0.0169563	1334
Asf1a	1.26537	0.00340359	39635
Wdr36	1.26477	0.00139436	62369
Hapln1	1.26458	0.00243499	50250
Gfod1	1.26428	0.0125296	51120
Slc6a11	1.26425	0.00750095	21683
Crbn	1.26396	0.00869284	23284
Slc25a16	1.26384	0.00996694	39741
Nt5c2	1.26376	0.0174537	65453
Olfr1261	1.26325	0.0396005	5172
Slc33a1	1.26321	0.000885563	11361
Slc7a14	1.26319	0.026428	11086
Slc38a2	1.26319	0.00891644	56951
Dcaf13	1.26299	0.00197576	55133
Tmem41a	1.26299	0.0303255	58517
Aph1b	1.26286	0.0347243	34365
Nol4	1.26264	0.0341052	63161
Paics	1.2622	0.0163189	17451
Tmem64	1.26212	0.0158007	12656
Slc11a2	1.26203	0.00457948	57045
Ppm1l	1.26195	0.0483386	9888
Uri1|C80913	1.26188	0.00223966	26864
Prune2	1.2618	0.00210583	64156
Mapk8ip2	1.26174	0.00599918	55701
Mr1	1.26156	0.0156776	3259
Olfr1292-ps1	1.26147	0.019662	8132
Asns	1.26141	0.0174598	22253
Fuca2	1.2611	0.000389369	39250
Ccdc127	1.26109	0.0114446	50143
Sema6c	1.26108	0.00315944	10194
Foxe3	1.26091	0.0279122	15810
Creb3	1.26079	0.0296172	12961
Mtch1	1.2606	0.0250708	61076
Lrrc40	1.26035	0.00195538	10877
Hdac11	1.26024	0.00350151	21501
uc_338	1.26023	0.0308512	4076
Tspan12	1.25995	0.00824365	22331
Ptdss1	1.25994	0.0225413	50063
Eif1|LOC631966|Gm5471	1.25977	0.0167127	43969
AC125149.1	1.25962	0.0151099	65617
Cmas	1.25936	0.000604317	22103
Abhd10	1.25894	0.00162206	58808
Ddx21	1.25887	0.00183491	41401
Gpr26	1.25861	0.0255353	25930
Slc35a4	1.25856	0.00467509	62444
Atl3	1.25853	0.00325494	63985
Serinc1	1.25831	0.00175737	41333
Mir5125	1.25803	0.0468072	48310
Cyp20a1	1.25735	0.0338684	466
Glud1|Gm3219	1.25717	0.00122982	52376
Amy2a2|Amy2a3|Amy2a4|Amy2a1|Amy2a5	1.25668	0.0038097	12060
Amy2a2|Amy2a3|Amy2a4|Amy2a1|Amy2a5	1.25668	0.0038097	12061
Olfr1104	1.25662	0.0391594	7776
Fyttd1	1.25657	0.010454	57607
Sfxn1	1.2564	0.0229704	49872
Hspd1|LOC101056370	1.25629	0.0036925	2328
Slc30a5	1.25606	0.00125505	51778
Wdr77	1.25583	0.00253171	12492
Pggt1b	1.25576	0.00372235	63391
Olfr380	1.2557	0.0412783	45506
1700087M22Rik|RP24-192B24.3	1.25531	0.00860275	53638
Ndufs1	1.25498	0.00570712	2418
Plaa	1.25492	0.0132534	15577
Tspan15	1.2548	0.0319689	41390
Habp4	1.25479	0.0397281	50026
Dos	1.25421	0.0276311	41627
Sf3b4	1.25408	0.0476678	10228
Camkk1	1.25398	0.019563	43365
Coq10b	1.25363	0.0337021	391
Mir299	1.25344	0.0344112	47789
Ypel4	1.2528	0.040986	5053
Lix1l	1.25272	0.0132925	10253
Exosc9	1.25271	0.0204762	9579
Rrm1	1.25271	0.00453158	25459
Amy2a5|Amy2a2|Amy2a3|Amy2a4|Amy2a1	1.25229	0.000204384	12058
Slc35b4	1.25217	0.000548867	22456
Abcd3	1.25195	0.00635794	12122
L2hgdh	1.25191	0.0213088	48485
Scgb1b2	1.2515	0.00914103	26784
Rbm34	1.25143	0.00666609	31807
Pdp2	1.25118	0.0160586	29811
Gml	1.25112	0.0472584	56534
AC121784.1	1.25054	0.0424284	47811
Cxcl14	1.25045	0.0376507	51321
Ier3ip1	1.25041	0.0104131	63838
Megf9	1.25017	0.00545862	15354
Atp6v0c-ps2	1.25002	0.00233658	60921
Cpeb1	1.25001	0.000572565	27589
Ythdc2	1.24984	0.0338038	62563
Rpp14|RPP14|RP23-393A18.2	1.24972	0.0132677	52080
Itgb1	1.24965	0.00735007	30219
Spint4	1.24946	0.00563698	6349
Gdap2	1.24938	0.00641148	10293
Hgsnat	1.2493	0.00268615	30541
Sumf1	1.24929	0.0184805	23286
Cfl2	1.24928	0.00767459	48370
Vmn1r28	1.24927	0.0392212	21127
Cdkl4	1.24911	0.0327944	61871
Atp6v1h	1.24911	0.00381503	13
Trmt10c|Rg9mtd1	1.24877	0.00432762	58889
Brms1l	1.24877	0.00272871	47099
Camk2n2	1.24868	0.0465589	58494
Tnfrsf21	1.24862	0.0193028	60134
Ino80e	1.24847	0.00225654	28275
Alg6	1.24844	0.00601321	13523
Lurap1l|RP24-318C20.1	1.24824	0.00854277	13330
Wdr54	1.24804	0.0200283	22970
Smap2	1.24785	0.0140161	15948
Lonrf1	1.24757	0.0100622	30675
Ankrd32	1.24749	0.0432665	51583
Ildr2	1.24748	0.00826585	1515
Sema3a	1.24741	0.0370755	16806
Mmp14	1.24718	0.0280685	52733
Slc45a1	1.24706	0.013319	16561
Nrip3	1.24694	0.0261981	28059
Cwf19l1	1.24693	0.0194714	65390
Traj2	1.24688	0.0265781	52727
Sash1	1.24684	0.0186956	40857
Exoc8	1.24629	0.0414055	31783
Ubr7	1.24626	0.0255199	47643
Stxbp3a	1.24567	0.0340314	12029
Lsg1	1.24559	0.0134599	58610
Epm2aip1	1.24549	0.0148489	33329
Wdr37	1.24512	0.000160348	50653
Adh6-ps1	1.2449	0.0132891	10708
Pnmal1	1.24484	0.0307533	24254
Tmem168	1.24467	0.000266275	22288
9430023L20Rik	1.24458	0.0262214	55894
B230217C12Rik|RP23-386E10.7	1.24451	0.0109658	43901
Ssr3	1.24446	0.00617632	11381
Fam173a	1.24424	0.0453362	60973
Mios|RP23-31E23.1	1.24408	0.0274205	20484
Fam126b	1.24396	0.00230977	2359
Taf13	1.24385	0.0423607	10447
Gprc5b	1.24373	0.00948262	28154
Tmem68	1.24364	0.0156517	14629
Emc9|Fam158a	1.24363	0.00662224	54066
Aars|Exosc6	1.24355	0.0208497	29950
Rabl3	1.24352	0.000914393	57686
Rala	1.24325	0.0059669	50751
Bmp5	1.24299	0.0424704	32867
Plscr4	1.24238	0.0160003	33019
Golt1b	1.24231	0.000821566	22093
Scyl2	1.24229	0.0156976	41795
Slc45a4	1.24207	0.0178193	56511
P2ry1	1.24198	0.0223231	9800
Rsad1	1.24196	0.00669856	45899
Asrgl1	1.24182	0.0160103	64920
Esf1	1.24153	0.0301916	8533
Ascl3	1.2411	0.00628112	28057
Zfp763	1.24106	0.0177207	61153
Msrb1|Sepx1	1.24088	0.0233499	59668
Nipa1	1.24056	0.0230587	27090
Rangap1	1.24052	0.00842691	56738
Psmd7	1.24052	0.00255439	31490
Prh1	1.24037	0.0152478	21971
Ak5	1.24033	0.0130568	12418
Lhfp	1.24032	0.011657	9696
Scp2-ps2	1.24022	0.0242902	35135
mmu-mir-7057	1.2402	0.000580388	27420
Etnk1	1.24016	0.0014432	22110
Actr10	1.24006	0.000849576	47224
Tmem87a	1.2397	0.0058378	8266
Tspan3	1.23928	0.0162439	34182
Mir3100	1.23917	0.00598616	24295
Nrg3	1.23887	0.0402733	53729
Cdh12	1.23869	0.0304865	54973
BC030336	1.2386	0.00223335	25736
Chi3l1	1.23854	0.0352338	1207
Unc50	1.23844	0.0469988	258
Psmd2	1.23807	0.00630578	57442
Gpm6a	1.23806	0.00395733	29223
Mapre1	1.23797	0.00484159	6144
Nt5dc3	1.23796	0.00754239	42349
Spata5	1.23775	0.00445208	9592
Slc18b1|AC153973.1	1.2376	0.0121915	39346
Ppp1r11	1.23752	0.0248465	61327
Zfp120	1.2372	0.0149389	8629
Vma21-ps	1.23689	0.0473596	15167
Kcna1	1.23677	0.0286581	23568
Arfip1	1.23646	0.00400557	12502
Olfr1144-ps1	1.23635	0.0154406	7806
Klri2	1.2361	0.00403162	23650
Snx13	1.2361	0.00629265	46932
Slc25a44	1.23608	0.0139698	11594
Lgr4	1.23608	0.000235855	5456
Cept1	1.23586	0.00204002	11966
Tmem170b	1.23585	0.0080655	49718
Vps35	1.23572	0.00416332	31221
Zc3h8	1.2357	0.00576558	8391
Snapc1	1.23541	0.0312021	47279
Copb1	1.23504	0.00716116	28109
Fkbp4	1.23474	0.0379849	23610
Vmn1r203|V1rh11	1.2346	2.93921e-06	49463
mmu-mir-6967	1.2345	0.0295456	59741
mmu-mir-6967	1.2345	0.0295456	61175
Fads1	1.23445	0.00574856	64033
Efcab2	1.23417	0.0295436	1669
Cpne8	1.2341	0.030935	56877
Ociad2	1.23407	0.00770829	19292
Man2a1	1.23402	0.00447465	60365
Ccdc149	1.23383	0.0111516	19114
Nanp	1.23383	0.00421773	9303
Impad1	1.23352	4.83248e-05	14650
Prdm13	1.23337	0.0285507	14798
Spz1	1.23335	0.0129146	51659
Gmfb	1.23321	0.0271519	53898
Ccdc152	1.23314	0.0177256	55958
Sqstm1	1.23299	0.00978856	45001
Znhit6	1.23296	0.00670965	10773
Agpat6	1.23257	0.00950387	30500
Rab3c	1.23254	0.0497284	51883
LOC101056362|Gm7292	1.23234	0.0170014	21734
Wdr85|Dph7	1.23194	0.0323911	4232
Ankra2	1.23167	0.0102899	50355
Wdr75	1.2316	0.0017093	349
Actl6a	1.23154	0.00146844	9536
mmu-mir-7660	1.23132	0.0424011	21704
Pwp1	1.23123	0.00619981	40184
Tspan31	1.2312	0.0449349	42230
Cpeb4|mKIAA1673	1.23115	0.00325638	42683
1700010H22Rik	1.23114	0.0193385	19510
1500011K16Rik|RP23-189N15.6	1.23112	0.0119049	8372
Rrp12	1.23109	0.0430832	65349
Olfr902	1.23088	0.00431426	32252
Plrg1	1.23084	0.00842112	9948
Abcg1	1.23079	0.029067	59843
Ppp2ca|Mir3061	1.23076	0.0121025	42942
Slc22a17	1.23052	0.0170243	54047
Tmem130	1.23052	0.00196229	20270
Fpr-rs6	1.2303	0.00925238	60835
Rbm48|AC090443.2	1.23028	0.032664	18594
A330050F15Rik	1.23017	0.0447637	60415
Tmem56	1.22985	0.00938444	12113
Limk1	1.22979	0.0241704	20072
2510049J12Rik|RP23-119D13.2	1.22975	0.031075	23360
Ppp2r5b	1.22972	0.0346704	64846
Fn3krp	1.22962	0.0144727	44408
Bri3	1.22943	0.0390432	18462
BB031773|RP23-13D22.3	1.22916	0.0214079	15672
Sestd1	1.22905	0.0100434	7621
A530099J19Rik	1.22904	0.000993257	50768
Nucks1	1.22904	0.00919839	1163
Dbf4	1.22898	0.0113046	18640
Bivm	1.22892	0.0100235	331
Pbx2	1.22869	0.000272033	62068
Kcnc3	1.22847	0.0135059	24818
Olfr1256	1.22841	0.000173923	7883
Mettl17|Mett11d1	1.22797	0.0160407	54762
Gclc	1.22792	0.00354945	32885
Aqp4	1.22778	0.0282395	63115
Atg12	1.22756	0.0322888	63403
4930519F24Rik	1.2274	0.0121646	33103
Srsf5|Sfrs5	1.22735	0.0135342	47373
Arhgap44|RP23-219K7.2	1.22731	0.0474914	45312
Zbtb10	1.22726	0.00868374	9365
Pagr1a|Prrt2|Pagr1b|AC122863.10	1.22677	0.0211361	28629
Blzf1	1.2263	0.0152408	3378
Mzt1	1.22628	0.00722436	54564
Casd1	1.22588	0.0408658	20445
Gpr155	1.22578	0.000626912	7563
Rcc2|Gm25951	1.22574	0.0258233	14277
Zfp606	1.22573	0.00481764	24149
Vmn1r231	1.22541	0.0461598	60847
Syn2	1.22531	0.0193413	21692
Tgoln1|Tgoln2	1.22529	0.0440961	22900
Mir1981	1.22516	0.0155621	3692
Sf3b3	1.22514	0.0114559	31535
n-R5s77	1.22504	0.0132107	39932
Smu1	1.22503	0.00306977	14954
Tomm70a	1.22494	0.0176947	57903
Elovl5	1.22492	0.000469956	32889
Fam19a1	1.22465	0.00400299	21544
Ppp1r15b	1.22462	0.0147827	1187
Slc36a4	1.22445	0.0348766	31980
Phyhip	1.22423	0.0291656	52984
Slc20a1	1.22415	0.0297125	5777
Tardbp	1.22413	0.0240269	16521
Morn4	1.22412	0.00918755	65356
Abhd13	1.22407	0.0175136	28707
Sult1c1	1.22401	0.0135234	61577
Me1	1.22394	0.0282068	34615
Gna11	1.22383	0.0277543	41683
Slitrk1	1.22371	0.0297718	54647
DLEU2_5	1.22367	0.0321081	52856
Olfr1079	1.22327	0.0366156	7756
Trim75	1.22325	0.00605531	30935
mt-Tp	1.22324	0.00936337	35205
Amy2a4|Amy2a2|Amy2a3|Amy2a1|Amy2a5	1.22308	0.00488752	12059
Psmc2	1.223	0.0130269	16899
Cse1l	1.22298	0.0174396	6398
Ctsb	1.22269	0.00580804	52881
Rab6b	1.22265	0.0250238	33145
Derl1	1.22263	0.0179171	56376
Psma1	1.22263	0.00254127	28110
Ppm1g	1.22234	0.0208462	18885
Gars	1.22232	0.013625	21084
mmu-mir-6398	1.22208	0.0213866	13914
Xrcc5	1.22195	0.00417134	599
Zfp867	1.22186	0.02386	45189
Crabp2	1.22169	0.000895456	10015
Tmem55a	1.22165	0.000484043	12650
Vmn1r202|V1ri7	1.22162	0.0494181	50834
Kcna4	1.22155	0.00926087	5437
mmu-mir-6481	1.22151	0.0134274	11849
Smim14|AC136513.5	1.22145	0.0195498	19189
Abhd17b|Fam108b	1.22136	0.0323236	64188
Cmtm4	1.22125	0.00315458	31409
Rnf11	1.22125	0.0259462	15769
Dcun1d5	1.22123	0.00236312	31894
Ddx20	1.22097	0.0243275	11950
Fam210a|mmu-mir-7219|AC111069.1	1.2209	0.00349215	63615
NAMA_2	1.22035	0.0369218	13047
Mtbp	1.22012	0.0123763	55229
Ldlr	1.21993	0.0258228	32057
Rapgef4	1.21972	0.0472369	4883
Olfr1003-ps1	1.2196	0.00195732	5075
Olfr594	1.21949	0.00941906	25489
Klra2	1.21947	0.0056415	23665
Uqcrfs1	1.21925	0.0165199	50975
Klhdc3	1.21925	0.0191155	61471
Serp1	1.21924	0.016669	11329
Efhd1	1.21923	0.0281569	800
Zfp788	1.21908	0.00312781	24740
Mphosph10	1.219	0.0265984	27397
Cand1	1.21894	0.0155033	42141
Adssl1	1.21865	0.0137281	47882
Dhrs4	1.21864	0.00116146	52764
Vmn1r7	1.21837	0.0271793	22755
Rnd2	1.21826	0.0313687	44005
Olfr1372-ps1	1.21812	0.0432838	45050
Rrn3	1.21798	0.00652617	57322
Ahcy|LOC101056658	1.21797	0.0461199	8754
Leprotl1	1.21793	0.00178725	30639
C330027C09Rik|RP23-185B14.1	1.21769	0.0209667	57853
Pcnxl4	1.21765	0.00153844	47248
Suco	1.21763	0.0162781	3338
Laptm4a	1.21763	0.000333548	46703
Fahd1	1.21745	0.0202562	60945
Slco1a5	1.21725	0.00244938	23769
C630043F03Rik|RP24-535M24.3	1.21725	0.0479739	13284
Ndufa9	1.21709	0.0443585	23570
Enpep	1.21705	0.00255246	12200
A830019P07Rik|RP23-167K23.1	1.21699	0.00887561	65271
Ccni	1.21688	0.0439001	19467
Zfp445	1.21679	0.0106027	35125
Tshb	1.21678	0.025306	11895
Sacm1l	1.21669	0.031344	33507
Apobec4	1.21659	0.0269674	1350
Mir759	1.21647	0.0189545	53093
Clcn6	1.21623	0.00858062	16504
Vmn2r93	1.21618	0.0150822	59537
Uhmk1	1.21594	0.0149986	3465
Ap3s2	1.21592	0.0161544	27555
Cmbl	1.21584	0.00221333	55040
4632415L05Rik	1.21574	0.00328716	9445
Adhfe1	1.2157	0.00723011	37
4931423N10Rik|RP23-54E16.2	1.21561	0.0125969	4205
4930442L01Rik|AC127297.4	1.21533	0.0413635	12513
Vmn1r212|V1rh18	1.21507	0.0465066	50852
Lss	1.21456	0.00225731	39895
Ddx47	1.21445	0.0283331	22015
Pik3r3	1.2144	0.0331687	13765
Tmem167	1.21399	0.00186873	50256
Ak1	1.21398	0.020675	9266
Ercc8	1.21396	0.028153	50445
Tbc1d10b	1.21378	0.00319916	28289
Amy2b	1.21371	0.0083427	12055
Gnai3	1.21366	0.0104362	12008
Ppp4c	1.21358	0.013394	28269
Cpsf2	1.21347	0.0320785	47631
Nol6	1.21343	0.0397853	14964
Fam162b	1.21341	0.0116388	41285
Cct7	1.21337	0.0331623	21383
Pik3cb	1.2133	0.00571781	34748
Gjd2	1.21329	0.04184	8176
Irgq	1.21323	0.0447355	24395
Jrkl	1.21317	0.0203737	33601
Tnfaip6	1.21316	0.0469297	4653
Srsf1	1.2131	0.0424328	43709
Olfr1135	1.21308	0.0208366	7801
Diras2	1.21292	0.0397423	51248
Aamp	1.2128	0.00432034	2553
Gpr85	1.21267	0.00903013	22291
Olfr1066	1.21215	0.0202411	7750
Odc1	1.21215	0.049589	46773
Fam163a	1.212	0.00627475	3273
Trmt12	1.21196	0.00510098	55251
Slc26a7	1.21162	0.0162713	14741
Mettl25|RP24-226A8.1	1.21142	0.0022354	41942
Ccdc132	1.2113	0.00966942	20437
Gpsm3	1.21112	0.0238273	62067
Sycp1	1.21092	0.000894487	11897
Ncapg2	1.21085	0.021072	47926
Fkbp9	1.21085	0.00320114	21101
Abca5	1.21078	0.0182432	46335
Arrdc2	1.21073	0.049474	31021
Hiatl1	1.2107	0.0193757	51451
Olfr670	1.2107	0.00690949	27939
Naa25	1.21056	0.00216495	18076
Tmem48|Ndc1	1.21026	0.00902973	13645
Rbm24	1.21016	0.037657	49781
5730455P16Rik|RP23-252E4.2	1.21012	0.0137316	45678
Ppm1j	1.21007	0.0169572	10379
Vps41	1.20996	0.0390124	49383
Hira|Gm15797|RP23-357J7.5	1.20982	0.0390686	57409
Olfr1263	1.20975	0.000208515	5174
Hars	1.20966	0.0145407	63297
Ppp2r3d	1.20963	0.0367849	35153
4930449E18Rik	1.2096	0.0166767	64653
Slc6a6	1.20957	0.00244504	21511
Ppp1cb	1.20956	0.00623582	17059
2410066E13Rik	1.20953	0.0247916	21079
Zbtb18|Zfp238	1.20946	0.0483142	1652
Crim1	1.20938	0.0170455	60481
Ear-ps2	1.20935	0.00315067	52460
Zfand5	1.20911	0.0124685	64184
Sdhc	1.209	0.00745348	3484
Gdi2	1.20895	0.00139008	49258
Supt16	1.20893	0.00571881	54001
Grin1	1.20892	0.0283908	6957
Gdf1|Cers1|Lass1	1.20872	0.0281969	29375
Olfr747	1.20855	0.0426482	53959
Ctxn2	1.20854	0.0197915	5704
Rfc3	1.20841	0.0194722	20391
Vamp3	1.20838	0.00579219	16570
Mup-ps8	1.20814	0.04795	13198
Csn1s2b	1.20779	0.000495168	17516
Mup-ps7	1.20763	0.0447378	13197
Mir467g	1.20757	0.0293641	18948
C1qbp	1.20732	0.020503	45455
Pla2g4e|Gm13997|RP23-27L22.1	1.20729	0.0419598	8262
Hiat1	1.20725	0.0190052	12520
Uap1	1.20714	0.0141104	3464
Pus3	1.20713	0.0196178	32191
Pnpo	1.20712	0.00744729	45962
Ifit3	1.20693	0.0393916	64345
Scoc	1.20661	0.0466761	31165
Capza2	1.20657	0.00438507	20563
Csn1s2a	1.20652	0.00633403	17515
Ap4b1	1.20642	0.00742062	10360
Fam135a	1.20641	0.00328961	2049
Stfa1	1.20628	0.0113652	57666
Bmi1	1.20626	0.0160214	4142
Tmem33	1.20615	0.0324013	17366
Smim3	1.20611	0.0280524	63491
Tial1	1.20609	0.0164161	28337
Ndufaf4	1.20606	0.0255759	12735
Cisd2	1.2058	0.0029605	12263
Tesk1	1.20578	0.0251901	12958
Cetn1	1.20557	0.0109725	63062
D15Ertd621e	1.20544	0.00608952	55248
Ptbp3|Rod1	1.20539	0.0454986	15264
Pdcl2	1.20528	0.0383929	19332
Coa5|AC084390.2	1.20523	0.00770153	2179
Cmpk2	1.20508	0.00283848	46854
Mrs2	1.20503	0.0273191	50915
Rab5b	1.20503	0.00135734	42292
Rnf167	1.20489	0.0137608	43314
Swi5|LOC101056690	1.20488	0.0305883	7112
Col4a3bp	1.20402	0.040948	50332
Nop14	1.20384	0.0159191	18946
Olfr1120	1.20381	0.0325569	5119
Slc22a5	1.20374	0.0345524	45085
Serpinb1-ps1	1.20371	0.0187814	51005
Atxn7l3b|RP23-91L6.1	1.20366	0.00131197	42020
Utp15	1.20364	0.00814723	51733
Peg13	1.2036	0.0067308	56501
Ireb2	1.20349	0.0235973	32515
Mat2b	1.20329	0.0155443	44887
8030462N17Rik	1.203	0.00970349	63721
Gfm1	1.20298	0.00163617	9859
Smc6	1.20294	0.00904414	46721
Cct8	1.20291	0.00778939	59128
Fap	1.20286	0.00868887	7441
Dcaf5	1.20275	0.0310259	48603
Cyp2j8	1.20273	0.0381986	15600
Slc46a3	1.20263	0.00368583	20319
Vmn1r220|V1rh12	1.20233	0.00339375	50859
Trappc4	1.20223	0.0478082	34001
Phf15	1.20222	0.0140178	45039
Olfr1196	1.20219	0.0483565	7834
Rbm8a	1.20216	0.0126167	10254
Pitpnb	1.20215	0.0451756	17879
Paqr3	1.20199	0.0015752	19496
Dpy19l4	1.20194	0.00247646	14715
Kcna2	1.20188	0.0169628	10410
A230059L01Rik|RP23-480H2.1	1.20166	0.026625	3179
Phtf2	1.20159	0.00155981	18716
Idh1	1.20156	0.00666315	2453
Zfp760	1.20139	0.0101703	59595
4930511O05Rik|RP23-189A16.7	1.20133	0.0105461	49548
Zkscan1	1.20129	0.0195642	18353
Zbtb6|Zbtb26	1.20117	0.0248541	7212
Mmp1a	1.20106	0.0484841	31902
Abcf2	1.20101	0.038078	18794
Acer3	1.20101	0.00176909	27755
Chtop|AC160552.1	1.20097	0.000959979	11654
8430436N08Rik|RP23-65N19.1	1.20083	0.0437124	12569
4930567K20Rik	1.20076	0.00693399	39233
Hells	1.20073	0.0287504	64404
Naa35	1.20072	0.0258051	49973
Oaz2	1.20043	0.0310188	32700
Klra5	1.20034	0.0426775	23654
Pcyt1a	1.20013	0.018335	57598
Mir1b	1.20004	0.0163676	62193
