# Supplementary material for: Gene expression profile of the murine ischemic retina and its response to Aflibercept (VEGF-Trap)
Source: Sci Rep. 2021 Jul 28;11:15313. doi: 10.1038/s41598-021-94500-1 (PMC8319207; doi:10.1038/s41598-021-94500-1)
Supplement: Supplementary file 9 — Supplementary Table 8. [file 41598_2021_94500_MOESM9_ESM.xlsx]

## Sheet: Sheet1
Supplementary Table 8. Differentially down-regulated genes in OIR retinas at P19 relative to P17
ordered by fold change. Transcript ID is an identifier assigned by Affymetrix microarrays.
Predicted genes, X- and Y-chromosome linked genes, and transcripts without an assigned gene
name are ommited.
Gene name	Fold change	P-value	Transcript ID
Mir669h	-2.52697	0.00514493	40462
Snord58b	-2.31618	0.0109458	62899
Mir466f-1	-2.29941	0.00154162	64082
mt-Tf	-2.2525	0.0214224	35177
Ighv1-2	-2.21951	0.0154564	49185
Snora34	-2.13735	0.00396259	56985
Pol	-1.9267	0.0113639	24095
Olfr527	-1.91086	0.00180378	26010
F830001A07Rik	-1.90614	0.0119427	32749
Bc1	-1.86851	0.0123653	26113
mt-Ts1	-1.86833	0.0389363	35201
AA413626|RP23-64E17.5	-1.84099	0.00835388	42418
Mir297a-3	-1.82716	0.00787069	4041
Mir1896|4930470G03Rik|RP23-54E4.1	-1.78141	0.0273771	49415
1700071K01Rik|RP23-130E22.1	-1.77828	0.00194535	45692
Pol	-1.7712	0.00779198	39769
Rpl32-ps	-1.74668	0.000205913	11428
AC132444.6	-1.74629	0.0327737	65661
Rpl21-ps13	-1.7332	0.00402849	25993
RP23-7K18.2|Gm10287	-1.72952	0.0128682	12390
Fabp7	-1.71635	0.0164614	39659
mt-Ta	-1.71217	0.0378439	35197
9530091C08Rik	-1.70697	0.0124966	32746
Psme2|Psme2b-ps	-1.69261	0.00723444	46620
AL669981.1	-1.69129	0.0471063	16154
Rpl21-ps5	-1.67575	0.0234285	59099
Mir1196	-1.67162	0.0151312	28195
Igfbp7	-1.66686	0.0261018	19351
Mir455	-1.65958	4.2506e-05	13237
Rpl21-ps6	-1.63359	0.0127443	61590
Rpl21-ps9|RP24-114E18.2	-1.63217	0.0350505	6215
8430431K14Rik	-1.62107	0.0015451	65207
Mir1195	-1.58654	0.00404041	61767
Rpl21-ps4	-1.58295	0.0031465	52097
mmu-mir-6399	-1.58014	0.0241339	14231
CT010502.1	-1.56997	0.0129079	59647
Mir669h	-1.56923	0.00223143	4046
AC159305.1	-1.5686	0.0317565	23622
RP23-326E2.3|Gm13141	-1.55973	0.00613925	16484
Rpl21-ps3	-1.55626	0.00993642	48428
2510046G10Rik	-1.55447	0.0165049	28264
Rpl21-ps12	-1.54677	0.0108996	23128
Mir467c	-1.54484	0.0113746	3945
Rpl21-ps14	-1.54107	0.0197055	28677
Rnu6	-1.54027	0.0342456	65034
Rpl29-ps1|AC162890.3	-1.53552	0.00786623	12420
mmu-mir-6996	-1.53426	0.011225	7007
Mir383	-1.53175	0.00822128	30706
Mir1191	-1.53064	0.00539842	19327
Rps11-ps3|RP23-130H14.1	-1.5271	0.000774047	12602
5330413P13Rik|Gm14282|RP23-401J24.3|RP23-401J24.4	-1.50934	0.0180264	8466
Rpl21-ps7	-1.50464	0.0178582	60541
S100a11|Gm12854|Gm5068	-1.50041	0.0179898	10154
Mir1195	-1.50019	0.00639566	58606
RP23-278I21.9|Gm11703|Gm12618	-1.49806	0.0213902	45235
Rpl29-ps5	-1.49681	0.0166246	63201
BC046401|RP23-108D12.3	-1.48873	0.0411089	6375
Rpl31-ps13	-1.48384	0.000873283	50380
Dapl1	-1.48307	0.00657394	4728
AC164119.1|Gm6272	-1.48157	0.00109948	20269
Hist1h2bn|Hist1h2bl|Hist1h2bj|Hist1h2bf	-1.48032	0.0341311	49427
Pdlim3	-1.47975	0.0103226	29152
Rpl35	-1.47111	0.0185552	1396
Rpgrip1	-1.46978	0.0132236	52606
Mir297a-4	-1.46887	0.0164914	4043
Mir467d	-1.46662	0.0160791	4022
Rpl31-ps1	-1.45387	0.0111814	48767
mmu-mir-7688	-1.45311	0.0129276	40274
Mir103-1	-1.44852	0.0299783	42744
Rp31-ps19|Rpl31-ps19	-1.44798	0.0181209	34958
mmu-mir-6933	-1.44655	0.0452048	44326
Rpl31-ps10	-1.44646	0.00141111	14219
Ldha-ps2	-1.4435	0.00134154	15924
Otx2os1|RP23-131O4.2	-1.44125	0.0126393	52539
Rpl31-ps6|AC157931.1	-1.43968	0.00668376	18136
Rpl21-ps10	-1.43615	0.000751806	11174
Olfr221	-1.43595	0.0193777	53998
AC100386.1	-1.43344	0.0205443	41743
Rpl31-ps20	-1.43239	8.34994e-05	64298
RP23-424B7.2|Gm4705	-1.42972	0.00462791	61718
Hist1h2bl|Hist1h2bn|Hist1h2bj|Hist1h2bf	-1.42842	0.0427988	50798
Rpl21-ps7|RP24-86D16.4	-1.4275	0.00230781	60165
RP23-263O6.4|Gm13653	-1.42406	0.00081961	4940
Mir3961	-1.42119	0.00312356	51599
Rpl35	-1.41818	0.0103709	7245
Rpl31-ps17	-1.41753	0.000582346	48363
Rpl31-ps22	-1.41517	0.00308843	55605
Tpt1-ps5	-1.41127	0.0154782	32224
Mir3075	-1.41097	0.0104133	52246
Anp32-ps	-1.41009	0.0358783	44830
Rpl21-ps11	-1.40976	0.00156801	11804
Mir681	-1.40627	0.0183874	48487
AC160533.2|Gm15682	-1.40309	0.010452	19414
Mir466d	-1.4028	0.0363804	4033
Tmsb10|Gm3788|RP24-158L15.1|AC161441.1	-1.40276	0.0130818	24408
SCARNA17	-1.40213	0.0105352	8807
Hist1h2bf|Hist1h2bn|Hist1h2bl|Hist1h2bj	-1.39878	0.0352035	50878
Fam229b|RP24-541B4.1	-1.39869	0.0225764	41155
Rn4.5s	-1.39362	0.00977257	22617
Hist1h2bc|Hist1h2bg|Hist1h2be	-1.39291	0.0148745	49505
RP23-73B23.5|Gm10045	-1.3912	0.0315233	59817
Rpl32|LOC100504872|Gm6251	-1.38949	0.0356625	23366
mmu-mir-7085	-1.38838	0.0221792	32361
Ndufa6	-1.38834	0.00379969	56754
Hamp2	-1.38604	0.000829219	26772
Rpl30-ps2|AC117665.2	-1.38586	0.0499609	30482
Snord42a	-1.38452	0.00936657	45625
Rpl31-ps11	-1.38429	0.000981829	11730
Vmn1r113	-1.38269	0.00684201	24333
Rps19-ps11	-1.38065	0.00398735	41221
Hist1h4h|Hist1h4m|Hist1h4b|Hist1h4a|Hist4h4|Hist1h4n|Hist1h4k|Hist1h4j|Hist1h4i|Hist1h4f|Hist1h4d|Hist1h4c|Hist2h4	-1.37942	0.0076059	49494
Mir574	-1.37892	0.00604899	17323
4930423O20Rik	-1.37712	0.00630338	59021
mt-Tm|ND2|mt-Tw	-1.37611	0.0338423	35181
A930011O12Rik|Mir124a-1|Mir3078|mmu-mir-124-1|mmu-mir-3078	-1.3723	0.0188089	52909
Mir466f-3	-1.3704	0.00128862	3941
CH36-200G6.2|Gm9752	-1.36855	0.0211012	51974
Mir378b	-1.36813	0.00138578	43724
Olfr632	-1.36791	0.0231332	25514
Hist1h2bj|Hist1h2bn|Hist1h2bl|Hist1h2bf	-1.36728	0.0184504	49442
Mir466f-3	-1.3641	0.0453349	54383
Mir466f-1	-1.36053	0.0130548	3932
Rpl31-ps18	-1.36025	0.00283543	64584
Olfr328	-1.35786	0.00121634	45163
D630041G03Rik	-1.3558	0.0143012	26154
Olfr316	-1.35354	0.0313572	43054
Hsd17b2	-1.35351	0.0426888	30032
Mir205|mmu-mir-205|RP23-392F1.1	-1.35095	0.0242259	3793
Rpl38-ps1|RP23-25C1.9	-1.35059	0.0198189	14238
Rpl31-ps16	-1.3478	0.000547541	60578
LOC100503055|Gm12508	-1.34457	0.00490163	31908
Rpl23a-ps2|RP23-83I13.7	-1.34333	0.000185669	43324
Rpl35a-ps7	-1.34202	0.0370876	22624
RP23-292F17.2	-1.34201	0.0123993	32811
Npbwr1	-1.33939	0.0272168	1899
Mif	-1.33911	0.0321884	41524
Actc1	-1.33811	0.0485252	8177
1810022K09Rik	-1.337	0.00240824	10398
Rpl17-ps1|RP23-163J17.1	-1.33602	0.000736244	488
Cited2	-1.33546	0.00380756	39277
n-R5s31	-1.33508	0.0212311	58403
Rpl31-ps12	-1.33243	0.00328381	58413
Gprin3	-1.33071	0.00450621	22795
Gdf7	-1.33049	0.000857713	48011
Rpl29-ps2	-1.33015	0.0222224	49275
Rps2-ps4|RP23-239O19.6	-1.32795	0.00612504	42965
Tmem42	-1.32773	0.000358919	33495
Ighv1-23	-1.32693	0.0383227	49202
Olfr1537	-1.32462	0.00192898	33910
Kcnq1ot1	-1.3241	0.0218839	28548
Hist1h2bm	-1.32403	0.0231155	49425
Krtap11-1	-1.32389	0.00645901	59178
SPRY4-IT1_1	-1.32382	0.0164555	62507
Trav12n-3	-1.32261	0.0361151	52673
RP24-414A22.2|Gm10614	-1.32097	0.0472862	30064
RP24-188H2.2|Gm6177	-1.32065	0.00720941	1440
Ndufc1	-1.32038	0.0165926	11245
n-R5s218	-1.31949	0.0109489	3191
Rpl29|LOC100862587|Gm10913|Gm8210	-1.3189	0.00600108	33192
uc_338	-1.31815	0.00181124	47476
RP23-387E5.3|Gm11964	-1.31785	0.0428751	42436
Tbc1d8	-1.31727	0.0357496	2212
Rps2-ps9|RP24-535N4.3	-1.31725	0.00133724	59782
mmu-mir-7001	-1.31625	0.00989187	7970
Mrpl34	-1.31507	0.00868433	29420
Pten	-1.31499	0.0374729	64316
Vmn2r-ps15	-1.31405	0.0038793	14383
Mfsd6l	-1.31339	0.00996712	43227
Rpl26-ps2	-1.3131	0.0360006	48419
AL590968.1	-1.31285	0.0275079	46105
4930419G24Rik|AC116723.1	-1.31264	0.0402301	9541
Grm6	-1.31253	0.0217921	42905
Rtp2	-1.31211	0.0165956	58543
Ftmt	-1.31191	0.0142753	62622
Mir669m-1	-1.31145	0.0116404	4035
Fyco1|Gm17021|RP23-252G18.5	-1.31102	0.00745673	35143
Mir466l	-1.311	0.000682579	4042
Gdf2	-1.30953	0.00642583	52367
Pla2r1	-1.30915	0.0430929	7415
Rpl21-ps8|AC119259.2	-1.30911	0.00698788	63774
A930013F10Rik	-1.30901	0.0117442	30490
4931417E11Rik	-1.30884	0.0285958	22917
Mir1946a	-1.30884	0.0342407	58649
Rpl31-ps5|AC157608.3	-1.30857	0.00199614	16888
Erc2	-1.308	0.0130572	52284
LOC101055925|LOC630855|Rpl12|AC118620.3	-1.3078	0.00825756	10612
BC001981	-1.30728	0.0137358	51763
AA387200|RP23-214I20.5	-1.30725	0.0128671	8690
Rps15a-ps3	-1.30692	0.0061106	14499
AC114591.1	-1.30675	0.0316326	25080
RP23-354K2.1|Gm12618|Gm11703	-1.30624	0.01523	46419
1700084C06Rik|RP23-186O3.2	-1.30555	0.0257786	32040
Onecut3	-1.30522	0.0231396	40008
mmu-mir-6988	-1.30481	0.0238727	63940
Invs	-1.30452	0.00481821	13053
Rpl23a-ps1	-1.30417	0.000371962	350
Taar3	-1.30348	0.0242494	39351
Mir3085	-1.30225	0.0296308	65360
Foxd2	-1.30158	0.0434625	15809
Atpase6|Gm10925	-1.30156	0.0147905	2054
Ush2a	-1.30054	0.00640682	1792
Mir3471-1	-1.30029	0.0189625	14705
AC025913.1	-1.30023	0.0137777	39938
Rpl23a-ps4|RP23-391A14.2	-1.29881	0.00137424	5863
Sarnp	-1.2988	0.0136358	40765
1810063I02Rik|RP23-247B13.3	-1.29828	0.045426	43095
Rpl31-ps14	-1.29826	0.00976422	2470
AC132878.1	-1.29532	0.0113323	55584
AC132878.2	-1.29532	0.0113323	56759
mmu-mir-6412	-1.29407	0.0224345	40652
Rny1	-1.29355	0.011343	22622
Krtap13-1	-1.29349	0.00432213	58113
Olfr1329	-1.29282	0.0436804	15907
Rpl31-ps4	-1.29271	0.00252447	59130
Pcp4l1	-1.29197	0.0207835	3487
RP23-224B9.1|Gm13981	-1.29181	0.000623124	5543
BC049265	-1.29144	0.0293341	28044
ATP8|ATP6|COX3|Atpase6	-1.29057	0.00968805	35185
AC117724.1|Gm7931	-1.29036	0.00284173	17216
mmu-mir-6898	-1.29032	0.0449603	2157
Vmn2r-ps16	-1.28987	0.00663286	14399
3930402G23Rik	-1.28842	0.0171059	30312
Fabp12	-1.28826	0.0308419	10935
AC147101.1	-1.28799	0.0452372	48431
Rps11-ps2|RP23-184G6.5	-1.28646	0.0103558	44277
Rps19-ps10	-1.28528	0.000508786	41296
A930018P22Rik|RP24-297H17.2	-1.28451	0.0325239	5384
2310034G01Rik	-1.28306	0.0058819	65437
Ttll2	-1.28181	0.0266311	60702
Calhm3	-1.28146	0.0154487	65461
mmu-mir-5626	-1.28052	0.0219311	34427
Twf2	-1.2804	0.0264493	33182
Tmem258|AC132148.4	-1.2803	0.00907049	64036
Tubb6	-1.27938	0.0268932	62805
Magel2	-1.27885	0.00327265	24969
Mir3473d	-1.27876	0.00510961	31544
Olfr1379-ps1	-1.27839	0.0141842	42908
RP23-145G23.3|Gm11657	-1.27791	0.0304808	44156
Wbscr25	-1.2775	0.00572256	20079
Trpm1	-1.2767	0.0318033	24983
Txndc17	-1.27663	0.00815197	43337
Dap	-1.27537	0.043966	55032
Gpr171	-1.27465	0.008809	11337
Fam161a	-1.27449	0.0191651	42594
Pcp4	-1.27363	0.0205159	59314
Ly6d	-1.27341	0.00722445	56531
Vmn2r-ps17	-1.27338	0.00245189	14393
9430029A11Rik|RP23-400K22.2	-1.27305	0.0355719	20732
AC142191.1	-1.27271	0.00400025	23629
Fam162a	-1.27238	0.0173227	58703
Rpl31-ps8	-1.27222	0.0167831	56879
mmu-mir-6999	-1.27212	0.0165404	7941
C030017K20Rik|RP23-317N1.5	-1.27206	0.0119624	14585
Cc2d2a	-1.27202	0.0383794	17185
A130077B15Rik	-1.27182	0.0417219	42192
Rps19-ps9	-1.27163	0.00293638	23077
6530401F13Rik|RP23-315C11.5	-1.27157	0.0170911	47381
adapt33_3	-1.27117	0.00739165	17696
Pgbd1	-1.27104	0.020593	50782
AC102738.1	-1.27076	0.0494329	10835
Ndufa8	-1.27037	0.0211773	7188
mmu-mir-6912	-1.27022	0.0399528	40013
Trim68	-1.26947	0.000345599	27844
Ube2c	-1.26803	0.00303184	6353
TTC28-AS1_1	-1.2674	0.00975357	19700
Rps24-ps2	-1.26711	0.0276662	9320
Mcam	-1.26646	0.0464934	32351
Olfr550	-1.2664	0.00882705	25464
Ptma-ps1	-1.26505	0.011823	24375
Mir1960	-1.26493	0.0155774	17008
n-R5s95	-1.26362	0.0042363	30294
Bnip3	-1.26333	0.0110552	28443
Cox20|Fam36a	-1.26282	0.0422935	1666
Lce3c	-1.26154	0.0141346	10138
ND4L|Gm10222	-1.26094	0.0145397	35189
Zfp296	-1.26033	0.00542452	24314
Olfr9	-1.26018	0.0276572	40770
Mir669g	-1.25965	0.00215456	3953
Rpl31-ps24	-1.25956	0.0389988	540
6030455H03Rik|RP23-5O23.9	-1.25914	0.010144	43267
Pde8b	-1.25897	0.00450877	51687
Fam227a	-1.25891	0.0251011	56692
Prm2	-1.25879	0.00323592	58347
BC053749|AC167970.5	-1.25869	0.0358647	26755
Acot13	-1.25866	0.0161036	50912
Myl9	-1.25832	0.0182998	6221
LOC100862627|E130116L18Rik	-1.25801	0.0108689	18810
Lor	-1.25735	0.00719873	11663
LOC101055909|RP23-369M17.1	-1.25721	0.0349427	51737
1700039E22Rik|RP23-280N9.3	-1.25701	0.0173666	65403
RP23-103E11.2|Gm5321	-1.25616	0.0253067	24075
Trav13n-1	-1.256	0.0357466	52662
Ccl27a	-1.25492	0.0358027	65718
mmu-mir-7662	-1.25487	0.00423421	41391
4930421P07Rik	-1.25299	0.0340277	18992
mt-Te	-1.2511	0.0326267	35204
Sstr4	-1.2503	0.00398251	6016
Kcnk13	-1.24948	0.00312899	47611
Tspan10	-1.24937	0.0200928	44370
Ccdc32	-1.24924	0.00653415	8229
Tmem132d	-1.24924	0.0222433	19980
Mxi1	-1.24838	0.014762	64591
A430089I19Rik|Gm16522|LOC100503733	-1.24806	0.0173669	19478
2310039H08Rik	-1.2475	0.0390841	60207
ND3	-1.24742	0.000871513	35187
Cebpd	-1.24724	0.0258283	57348
Neurog2	-1.24657	0.00344685	10585
RP23-13G1.6	-1.24629	0.00842248	34597
Cnpy2	-1.24523	0.0153966	40739
Mbd3l2	-1.24516	0.00298353	31988
RP23-392I13.8|Gm11425	-1.24505	0.0263962	45719
1110032A03Rik|RP23-446P16.2	-1.24414	0.00499367	35171
Tmem211	-1.2433	0.00523468	17910
mmu-mir-6419	-1.24312	0.0115431	4128
LOC101055925|LOC630855|Rpl12	-1.24303	0.0148596	41077
Pkig	-1.24296	0.00799293	6316
Mpc1-ps|RP23-367G12.2	-1.24285	0.0398041	48999
C030013D06Rik|RP23-121M22.4	-1.24106	0.018608	54103
Mir3471-1	-1.24071	0.0162885	18771
Pdk1	-1.24026	0.00163197	4881
Rpl26-ps4	-1.23981	0.00947482	57379
RP24-548P4.1|Gm13342	-1.2398	0.030048	6905
4930481A15Rik|RP23-140G16.2	-1.23944	0.0247089	63909
Gpr17	-1.23932	0.00159496	63217
Rpl31-ps9	-1.23903	0.0435662	2996
C2cd4a	-1.23812	0.042897	34401
Olfr624	-1.23774	0.0213323	27868
2010015L04Rik|RP23-317N1.4	-1.23755	0.0112091	14583
Pcbd2	-1.23723	0.00419074	49924
Ppy	-1.23689	0.0133681	46155
AL603745.1	-1.23622	0.0205173	45721
Mir466f-2	-1.2359	0.00389572	3938
Rpl17-ps4|RP24-312B5.2	-1.23578	0.000742455	15315
Eif5al3-ps	-1.23576	0.0192685	17550
Olfr199	-1.23575	0.0281207	58938
Rpl7a-ps8	-1.2357	0.0308161	24323
Atp5g1	-1.23565	0.0038264	45943
Soga2|RP23-424B7.1	-1.23521	0.0142961	61716
Mrpl42	-1.23457	0.0101297	41863
Siah3	-1.23439	0.0380101	53042
AC121538.1	-1.23427	0.0364727	66
AC119268.1	-1.23398	0.0368359	18180
Vps37d	-1.23383	0.000483047	20084
1110036E04Rik	-1.23369	0.0200231	32658
Ighv1-19-1	-1.23337	0.000704854	49198
F2rl3	-1.23272	0.0138379	29463
Lce1l	-1.23183	0.0353912	11694
Ffar3	-1.23162	0.0138234	26768
2310033P09Rik|RP23-192P17.3	-1.23128	0.0106914	43072
Zc2hc1c|Fam164c	-1.23091	0.00915372	47453
Phxr2	-1.23017	0.0226793	41895
C78197|RP23-25D18.2	-1.22989	0.0174725	45348
Ak4|Ak3l1	-1.22966	0.03591	13551
Ccdc115	-1.22909	0.0221979	2129
RP23-385N7.1|Gm11810	-1.22896	0.0456017	14685
4930511F01Rik|RP23-100M24.1	-1.22888	0.011945	5948
Mrps25	-1.2285	0.0332644	23148
Nr1h2-ps	-1.22841	0.0113281	34498
Elfn1	-1.22817	0.00451673	18394
Rpl9-ps1	-1.22758	0.0420717	45735
Ppa2	-1.22718	0.0181108	10649
Lrrc15	-1.22706	0.0426091	58603
Pgk2	-1.22703	0.0144591	61387
Mir669e	-1.22671	0.0460718	3934
Actl10|RP23-109C16.4	-1.22669	0.000504597	6168
Rpl31-ps15	-1.2263	0.00473547	9601
Rpl38	-1.22629	0.0457562	44221
LOC432823	-1.2254	0.0383177	19582
2310008H04Rik|Spidr	-1.22474	0.0291274	58401
Rps15a-ps7	-1.22416	0.0200357	8693
Cox6a1	-1.2239	0.00453971	19791
Igkv3-10	-1.22385	0.031444	23925
Nfat5	-1.22378	0.00693307	29893
Bhlha9	-1.22376	0.0472639	43457
Ifnz	-1.22338	0.00830267	13414
Olfr1397-ps1	-1.22287	0.0250557	46310
Rpl18a-ps1|RP24-93H15.2	-1.22252	0.00859119	48378
Ak3l2-ps	-1.2223	0.0169249	4894
Htr6	-1.22219	0.0040729	16336
Epb4.1	-1.22171	0.00983378	16152
Cd248	-1.22163	0.0153208	63900
Pcdh12	-1.22163	0.0262256	63326
Ninj2	-1.22151	0.0074801	21759
mmu-mir-7060	-1.22148	0.00101033	25848
mt-Rnr2|mt-Tl1|ND1|mt-Ti	-1.22092	0.00909593	35180
B3gnt3	-1.22036	0.00416331	31053
Mir669a-3	-1.22029	0.0404685	3947
Metazoa_SRP	-1.22012	0.00496357	6224
Mrps16	-1.21953	0.0135401	53516
Mir3073	-1.2195	0.0353135	47874
4921531C22Rik|RP23-23G3.3	-1.21764	0.0286529	6591
A130050O07Rik	-1.21737	0.0167337	1269
Olfr612	-1.21731	0.00109775	27874
Mir1936	-1.21723	0.0290031	48861
Nkx3-2	-1.21714	0.025299	19010
F530104D19Rik	-1.21712	0.0279407	65277
Ccdc28a	-1.21683	0.00213916	40944
Dand5	-1.21668	0.024912	31204
Krt78|LOC100505154	-1.21651	0.00300682	57087
Tgfb2	-1.21597	0.0386698	3706
Sarnp	-1.21595	0.0055627	64225
OTTMUSG00000002180	-1.21587	0.00900028	43950
4833418N17Rik	-1.21581	0.0191459	25186
mmu-mir-6539	-1.2157	0.020359	54265
Rprl3	-1.21541	0.0107102	30240
1700106J16Rik|RP24-402O2.1	-1.21534	0.0092512	43722
1810019J16Rik|RP23-137L22.4	-1.21477	0.0129188	14124
Rpl36-ps1|RP23-193A16.3	-1.21392	0.0149645	44280
Triobp	-1.21345	0.0103923	55489
4930451G09Rik	-1.21253	0.0058061	57198
Ighv1-56	-1.21206	0.00497363	49220
mmu-mir-7083	-1.21154	0.0324539	33724
Rpl41	-1.21143	0.0179454	53190
AC114005.2|1810008B01Rik	-1.21118	0.0316095	31773
D330050G23Rik|RP23-326F22.3	-1.21108	0.0416908	5541
D530049I02Rik	-1.21106	0.0153748	615
Trbv24	-1.21053	0.0400406	20858
Htr5b	-1.21042	0.0383252	2936
Flg	-1.21039	0.0101683	10147
Ifna4	-1.2103	0.0294444	13427
B230319C09Rik|RP23-331I23.3	-1.21021	0.00265352	21349
Olfr322|Olfr179	-1.20999	0.0051555	43050
Rps23|Gm8618	-1.20912	0.040987	50261
Hsbp1l1	-1.20899	0.0170153	63748
Slc51b	-1.20897	0.0109393	34346
Igkv18-36	-1.20882	0.0457991	23981
1700008J07Rik	-1.2082	0.0420138	28302
Exoc3l4	-1.20762	0.00203466	49008
Ldha-ps	-1.20742	0.0111474	4742
Olfr1204	-1.20735	0.0371718	5165
mmu-mir-7070	-1.2072	0.00643569	29605
U4	-1.20713	0.0203721	33753
Cxcl3	-1.20679	0.0100452	17563
Rpl36-ps3	-1.20614	0.0385224	46737
Olfr1015	-1.20597	0.0394778	5081
Gstp2|Gm3934	-1.20579	0.0384449	64739
4933406M09Rik|AC131592.3	-1.20546	0.0235134	1211
2310079G19Rik	-1.20538	0.0444252	59150
Dscaml1	-1.20537	0.0130348	32393
ND5|CYTB|Cytb	-1.20535	0.0316078	35192
n-R5-8s1	-1.2049	0.0228409	63669
Il23a	-1.20376	0.0103823	42268
RP23-155P8.1|Gm12408	-1.20376	0.0198563	13014
1700023C21Rik|RP23-103A1.4	-1.20271	0.00238326	44185
Ighv1-5	-1.20243	0.016797	49188
Olfr601	-1.20222	0.00565448	27864
Rpl15-ps1|RP23-51G7.2	-1.2022	0.00392887	42579
mmu-mir-8117	-1.202	0.0282035	17236
AY074887|RP23-275J22.3	-1.20163	0.00706732	34162
Mpv17	-1.20155	0.0374673	20409
Snapc5	-1.2015	0.0447593	32667
Hmga2-ps1	-1.20118	0.00902357	3579
Ric8b	-1.20069	0.0219824	40171
Stk30|RP23-367G12.1	-1.20019	0.014097	48997
2900041M22Rik|RP24-133C15.1	-1.20005	0.0420083	44309
