# Supplementary material for: Gene expression profile of the murine ischemic retina and its response to Aflibercept (VEGF-Trap)
Source: Sci Rep. 2021 Jul 28;11:15313. doi: 10.1038/s41598-021-94500-1 (PMC8319207; doi:10.1038/s41598-021-94500-1)
Supplement: Supplementary file 10 — Supplementary Table 9. [file 41598_2021_94500_MOESM10_ESM.xlsx]

## Sheet: Sheet1
Supplementary Table 9. Differentially up-regulated genes in OIR retinas relative to Normoxic
retinas at P14 ordered by fold change. Transcript ID is an identifier assigned by Affymetrix
microarrays. Predicted genes, X- and Y-chromosome linked genes, and transcripts without an
assigned gene name are ommited.
Gene name	Fold change	P-value	Transcript ID
Ndufa4l2	3.79112	0.0176101	40708
Adm	3.34126	0.0327987	25633
Serpina3n	2.6156	0.0252395	47668
Mt2	2.38221	0.0267983	29719
Gfap	2.28168	0.0150515	46189
Acta2	2.01702	0.0255742	65252
Egln3	1.93485	0.0118571	48355
Fn1	1.86049	0.0362343	2515
Mir1896|4930470G03Rik|RP23-54E4.1	1.75146	0.0337854	49415
Muc2|MUC2	1.69771	0.0369782	26060
Fos	1.66608	0.047694	47456
Osmr	1.63095	0.00456884	55990
Esm1	1.6122	0.00556681	50528
Aqp1	1.60076	0.00234951	21087
Ero1l	1.53777	0.00575569	53874
Mcam	1.53719	0.00871688	32351
Hsd17b2	1.51733	0.0165942	30032
Bnip3	1.50902	0.00346015	28443
Ctgf	1.50761	0.0482925	39370
Pfkp	1.50496	0.00037416	50638
Hmox1	1.49582	0.0176872	29473
Rnf207	1.49139	0.0218814	16589
Dusp1	1.48584	0.0302115	60996
Serpine1	1.46749	0.0174149	20125
Mgp	1.46479	0.0322953	23734
Vegfa	1.45024	0.0358349	61448
Abca6	1.44269	0.00451966	46334
Anxa2	1.43986	0.00160851	32769
Mthfd1l	1.43523	0.0497744	39170
Stc1	1.43124	0.00210444	52954
RP24-225O12.7	1.42219	0.0293394	52959
Krt18	1.41391	0.0117949	55910
Gys1	1.40412	0.0402249	24854
Bhlhe40	1.40316	0.00350204	21621
Lama4	1.4005	0.0369669	39475
Cp	1.39894	0.00944862	9448
Piwil4	1.39481	0.0380522	33614
Adamts1	1.38695	0.0265512	59116
Plxnd1	1.38366	0.0223828	23371
Fgf2	1.38265	0.0379363	12479
Nid2	1.38164	0.0406929	52162
Nid1	1.36196	0.0186471	49338
Gnai2	1.36131	0.000786291	34870
Ppp1r3c	1.35875	0.0205395	65282
Lmbr1l	1.35712	0.00639796	57004
Anxa1	1.35595	0.00448627	65079
Plod2	1.34413	0.0286366	33021
Ak4|Ak3l1	1.33449	0.0202666	13551
Zfyve28	1.3321	0.0112506	18938
Tgfbi	1.3311	0.0460346	49940
Stat3	1.32984	0.020561	46123
Egln1	1.32834	0.0202104	31784
Cdh23	1.3278	0.0246722	41371
Arrdc3	1.32707	0.0051288	50203
Csrp1	1.32597	0.0100869	1237
Col4a1	1.31758	0.00997156	30316
G2e3	1.31498	0.0259272	47040
Tagln2	1.31447	0.0266904	1598
Slc2a1	1.30612	0.00968897	13838
Pfkfb3	1.30592	0.0315016	6776
Plekhg3	1.30267	0.0121964	47306
2310008H04Rik|Spidr	1.30017	0.000136885	58401
Nr4a1	1.2991	0.0109152	55893
Rnf144b	1.29458	0.00637644	49792
Cebpd	1.29383	0.0273253	57348
Nupr1	1.29378	0.0399332	28262
Igfbp5	1.29251	0.020649	2533
Flt1	1.29124	0.0179679	20316
Stc2	1.29071	0.0340651	44796
Mttp	1.28985	0.0120974	12290
Slc2a3	1.28453	0.00359606	23480
Anxa3	1.28304	0.0498995	17647
Hspg2	1.27986	0.0271186	14221
Pdlim3	1.27911	0.0387436	29152
Stk32a	1.27789	0.0159812	62544
Pdgfb	1.27556	0.0386521	56702
Pdgfra|mmu-mir-7025	1.27448	0.0352178	17428
Amd-ps4|S-adenosylmethioninedecarboxylase246	1.27404	0.0420982	15157
Sik2	1.27243	0.0250556	34117
Amd1|Amd2	1.27076	0.0276023	41181
4933407I18Rik|Gramd2	1.27017	0.00222938	32603
Tnip2	1.26966	0.00402885	18944
P4ha2	1.26602	0.00747822	42972
Slc16a3	1.26431	0.0274676	44396
Mir1955	1.26101	0.0449461	5228
Frmpd1	1.25974	0.0137733	13007
Glb1l2	1.25829	0.0283548	33777
Col2a1	1.25787	0.0437127	56971
Lonp1	1.25646	0.0403305	61618
Appl2	1.25606	0.0126327	41722
Amy1	1.25547	0.000704179	12518
Ifitm2|LOC631287	1.25327	0.048706	28482
Angpt2	1.25284	0.0134158	30416
Igfbp7	1.24954	0.0480137	19351
Dip2b	1.24824	0.0234475	55859
Myh9|Gm22107	1.24765	0.0109973	56630
Pfkl	1.24624	0.000802911	41574
Ptpru	1.24575	0.047554	16149
D630037F22Rik|Tbc1d32	1.24085	0.0148283	41323
Ass1|Gm5424	1.2347	0.0229795	4388
Fam162a	1.2334	0.0271742	58703
4930518I15Rik	1.23261	0.023521	8802
Npm3	1.23025	0.0026269	65423
Rgs11	1.22936	0.00279905	59723
Tnfrsf12a	1.22904	0.0494807	60900
Uaca	1.22768	0.00166767	32620
Vldlr	1.22749	0.0055645	64259
Epm2a	1.22648	0.0436454	39237
Il1r1	1.22619	0.0101987	293
Piezo2|Fam38b	1.22422	0.0165028	63543
Lonrf1	1.22231	0.0328453	30675
BC046401|RP23-108D12.3	1.22079	0.023308	6375
BB283400	1.22058	0.0323317	20689
Rnf217	1.21889	0.0427206	41100
Atp7b	1.21553	0.0202828	30477
Higd1a	1.21353	0.0200993	35107
Ahr	1.21052	0.0386658	48251
Ipo5	1.20984	0.0251422	53297
Col4a2	1.20972	0.016096	28722
Tjp2	1.20926	0.0060308	65112
Neat1|NEAT1_3|NEAT1_2|NEAT1_1	1.20909	0.0124646	64828
Eng	1.20867	0.0315741	9267
Btc	1.20805	0.0265063	19435
C4b|LOC675521	1.2079	0.00736765	62098
Ak3l2-ps	1.20742	0.0145171	4894
B930018H19Rik	1.20632	0.0179799	30649
2310069G16Rik|A930017M01Rik	1.20499	0.0094862	55187
Pdlim1	1.20489	0.0468157	65321
Hist3h2a|Trim17	1.20393	0.0252587	43067
8430408G22Rik	1.20302	0.0370155	21725
Tyrobp	1.20116	0.0472552	24569
Lilrb4	1.20071	0.0293772	42343
Esrrb	1.20047	0.0391792	47475
Prelid2	1.20039	0.0132082	63348
