# Supplementary material for: Gene expression profile of the murine ischemic retina and its response to Aflibercept (VEGF-Trap)
Source: Sci Rep. 2021 Jul 28;11:15313. doi: 10.1038/s41598-021-94500-1 (PMC8319207; doi:10.1038/s41598-021-94500-1)
Supplement: Supplementary file 11 — Supplementary Table 10. [file 41598_2021_94500_MOESM11_ESM.xlsx]

## Sheet: Sheet1
Supplementary Tabl 10. Differentially down-regulated genes in OIR retinas relative to Normoxic
retinas at P14 ordered by fold change. Transcript ID is an identifier assigned by Affymetrix
microarrays. Predicted genes, X- and Y-chromosome linked genes, and transcripts without an
assigned gene name are ommited.
Gene name	Fold change	P-value	Transcript ID
Rn4.5s	-1.71013	0.0179443	22617
Vcam1	-1.53811	0.00768003	12078
BC056474|Gm2573|Gm13770|AC163703.3	-1.51212	0.0157922	29607
Cd24a	-1.48749	0.0201535	39555
Chodl	-1.46294	0.00435296	58058
Fabp7	-1.46058	0.0421044	39659
Gng3	-1.44994	0.0107531	64911
Eef1e1	-1.44824	0.00579672	51079
Higd2a	-1.43666	0.00170167	49882
Rps8-ps1	-1.4128	0.0102687	41325
Ptn	-1.39932	0.00126779	22491
Pltp	-1.39524	0.0307941	8934
Lipg	-1.37639	0.00823729	63688
Mir493	-1.37431	0.00480399	47750
Ppp1r1a	-1.35997	0.0244956	57130
Alg3	-1.35883	0.0295989	58493
Tmem254b|Tmem254c|Tmem254a	-1.35442	0.0222488	53589
Tuba4a	-1.35075	0.0460117	2575
Trmt112	-1.34963	0.0295869	63969
Ly6e	-1.34949	0.00628258	55379
Id2	-1.34871	0.0334376	48158
Tmem254a|Tmem254c|Tmem254b	-1.3473	0.0243039	53586
Ndufc1	-1.33072	0.0322871	11245
Tmem254b|Tmem254c|Tmem254a	-1.32723	0.0223875	53592
D630023F18Rik|AC101869.3	-1.325	0.0148213	3833
Rps8-ps2|RP23-355G16.3	-1.32494	0.0269448	9139
Spa17	-1.31748	0.00683661	33891
Nova1	-1.30984	0.0343485	48305
Smim18	-1.30783	0.00409666	30627
Zfp804a	-1.30524	0.0148351	5021
Kcnk9	-1.29805	0.00806956	56496
Mir466f-1	-1.29164	0.0323801	64082
Cox8a|LOC100048483	-1.28445	0.00850078	64877
Fam174b	-1.28438	0.0421604	25075
Hsbp1	-1.28379	0.0144473	30040
Rpl41	-1.28022	0.0249466	53190
Sh3bgrl3	-1.27982	0.0244252	16223
1500011K16Rik|RP23-189N15.6	-1.27686	0.00317464	8372
Ndufa8	-1.27477	0.00473219	7188
Tmsb10|Gm3788|RP24-158L15.1|AC161441.1	-1.27293	0.028325	24408
Dad1	-1.27087	0.0335165	54026
Slc22a8	-1.26845	0.0422791	63993
Snrpf	-1.26716	0.00111732	41832
Ndufaf4	-1.26633	0.0125464	12735
Cacybp	-1.26627	0.0471501	3309
Gabrg3	-1.26477	0.0446946	27094
Pcp4	-1.26466	0.00524891	59314
Magoh	-1.26462	0.0220167	13652
Hmgcs1	-1.2627	0.0269283	50596
2010107E04Rik	-1.26258	0.0478342	49026
Baalc	-1.26057	0.00473798	55129
Lrrtm3	-1.25951	0.0198704	41425
Chrm2	-1.25912	0.0315162	20778
Hmgn3	-1.2579	0.00188104	34599
RP23-326E2.3|Gm13141	-1.25554	0.0318516	16484
AC116451.1	-1.25514	0.0293351	65482
Ostc	-1.25393	0.0177295	12218
Ccl27b|Ccl27a|LOC100861978|Gm2506|Gm13306	-1.25275	0.00726324	12935
Cuta	-1.24936	0.0162591	61004
Epha7	-1.24913	0.0101629	12756
Atp5g1	-1.2489	0.011737	45943
Fxyd7	-1.24806	0.036051	26778
Krtcap2	-1.24678	0.016983	10057
Tubb3	-1.2459	0.0306483	30143
Mrps36-ps1	-1.24533	0.021569	61573
Yeats4	-1.24519	0.0197789	42061
Scd1	-1.24316	0.00176822	65399
Acyp2	-1.24284	0.00763711	44777
Ppdpf	-1.24272	0.0121815	6630
Mir453	-1.24162	0.0111984	47814
Slitrk5	-1.2412	0.0124254	53218
E130114P18Rik|RP23-313O9.1	-1.24104	0.000889252	15610
Cdh12	-1.24069	0.0318909	54973
Mrps36-ps2|AC125227.2	-1.24067	0.0422744	27965
Rpl19-ps7|AC122290.1	-1.24039	0.0330357	53449
6330415B21Rik	-1.24035	0.00776988	22936
Ccl27a|LOC100861978|Ccl27b|Gm2506|Gm13306	-1.23991	0.0174302	65709
Kcnd2	-1.23944	0.0380116	20587
Cdh6	-1.23931	0.0173971	56060
Lrrc55	-1.23907	0.00718987	7698
Stmn2	-1.23823	0.012956	9354
Alg14	-1.23818	0.00593155	10525
Lrrc7	-1.23816	3.75342e-05	12471
Atp13a5	-1.23786	0.0246276	58585
Alcam	-1.23753	0.000196162	58865
Tecr	-1.2374	0.0041802	31166
Nhlh2	-1.23656	0.00839067	10321
Vwc2l|AC130481.1	-1.23564	0.0339239	585
Rpl29-ps1|AC162890.3	-1.23504	0.0240598	12420
Nefm	-1.23464	0.0254068	54268
Rph3a	-1.23463	0.0369734	19876
Neto2	-1.23256	0.0390806	31231
Ndufa4	-1.23199	0.0371266	22276
Rala	-1.22841	0.00614953	50751
Fkbp1b	-1.22699	0.0164986	47985
Gfra2	-1.22667	0.0378745	52997
Calb2	-1.22585	0.0172419	31528
Myd88	-1.22579	0.007973	35073
Gdpgp1|AC109232.4	-1.22548	0.0130915	25152
Rpp25	-1.22528	0.0447178	32555
Uchl1	-1.22523	0.0352574	17359
Rian|AF357425|DQ267100|AF357359|DQ267101|AF357355	-1.22482	0.044834	47763
1810022K09Rik	-1.22428	0.00287969	10398
Otub1	-1.22257	0.0049714	64876
Dnlz	-1.22164	0.000237684	7000
Ccl27a|Ccl27b|LOC100861978|Gm2506|Gm13306	-1.22123	0.00790616	65701
3110001D03Rik|Tmem261|RP24-200F10.1	-1.22053	0.0052782	15378
Plcb1	-1.22041	0.0495112	5881
Cdh10	-1.22019	0.0367131	54959
Jakmip2	-1.21925	0.0155255	63368
Clvs1|Rlbp1l1	-1.21869	0.0333738	12587
Shank1	-1.21781	0.00225079	24807
Gabra5	-1.2171	0.014434	27098
Aldh1a7	-1.21689	0.0316661	65085
St18	-1.21685	0.00804797	22
Rcn2	-1.21665	0.0375966	32529
Fam174a	-1.21579	0.00777742	944
Pfn1	-1.21565	0.0466726	45444
Mrps15	-1.2151	0.00718233	13963
n-R5s79	-1.21352	0.0154779	41784
Tagln3	-1.2133	0.0395695	58806
LOC100503055|Gm12508	-1.20989	0.0253391	31908
Smim11|Fam165b	-1.20979	0.0294217	58174
Kansl2-ps|RP23-223E24.1	-1.20944	0.0136734	25061
Drd2	-1.20838	0.0221916	32444
Psme1	-1.20759	0.0274319	52771
Gdf11	-1.20674	0.00310237	42299
Polr2e	-1.2067	0.0219802	41624
Fdps	-1.20568	0.0384107	11616
Ndufb6	-1.20503	0.0408588	14944
Flrt2	-1.20463	0.00179606	47574
Srsf12|Sfrs13b	-1.2033	0.0227512	12804
Scn11a	-1.20244	0.0024598	35078
Krt24	-1.20207	0.0402133	46033
Tpgs1	-1.2009	0.0370334	39959
1700025G04Rik|AC166332.1	-1.20083	0.00766764	3217
Gng4	-1.20025	0.0410121	49341
9330132A10Rik	-1.20023	0.0193764	63823
Dgkb	-1.20001	0.0480818	46964
