# Supplementary material for: Gene expression profile of the murine ischemic retina and its response to Aflibercept (VEGF-Trap)
Source: Sci Rep. 2021 Jul 28;11:15313. doi: 10.1038/s41598-021-94500-1 (PMC8319207; doi:10.1038/s41598-021-94500-1)
Supplement: Supplementary file 12 — Supplementary Table 11. [file 41598_2021_94500_MOESM12_ESM.xlsx]

## Sheet: Sheet1
Supplementary Table 11. Differentially up-regulated genes in OIR retinas relative to Normoxic
retinas at P17 ordered by fold change. Transcript ID is an identifier assigned by Affymetrix
microarrays. Predicted genes, X- and Y-chromosome linked genes, and transcripts without an
assigned gene name are ommited.
Gene name	Fold change	P-value	Transcript ID
Adm	5.79156	0.0170879	25633
Serpina3n	4.47622	0.00471319	47668
Ndufa4l2	4.42466	0.000649331	40708
Mgp	3.00492	0.00101759	23734
Gfap	2.83951	0.000323983	46189
A2m	2.77144	0.00447742	21789
Acta2	2.70163	0.0312671	65252
Mt2	2.62362	0.00965315	29719
Egln3	2.61415	0.0167552	48355
Mki67	2.5256	0.0022311	28420
Hmox1	2.52141	0.00723369	29473
Fn1	2.48561	0.0146994	2515
S100a11|Gm12854|Gm5068	2.46914	0.00605609	10154
Esm1	2.32045	0.0196058	50528
Ppic	2.19743	9.82407e-05	63432
Hsd17b2	2.1894	0.00391397	30032
Cd93	2.13988	0.0105346	8614
Angpt2	2.06001	0.0150673	30416
Lama4	2.00945	0.00720788	39475
Mcam	1.95205	0.0153902	32351
Osmr	1.9491	0.000147197	55990
Nid1	1.94312	0.018276	49338
Muc2|MUC2	1.92107	0.0269607	26060
Eltd1	1.9087	0.0026478	10816
Itga1|Pelo	1.89022	0.0259232	51949
B2m	1.85581	0.0036304	5664
Igfbp7	1.85518	0.000700558	19351
Postn	1.84821	0.000350682	9717
C1qb	1.84435	0.00159222	16289
Emcn	1.83841	0.00152789	10686
Fgf2	1.83117	0.00731421	12479
Anxa2	1.82604	0.00318253	32769
2610528A11Rik	1.82172	0.0076745	53723
Ctss	1.78098	0.000798421	10205
Vegfa	1.77505	0.00569677	61448
Cd34	1.7749	6.96978e-05	1861
Cdh5	1.77178	0.0272944	29801
Tpm4	1.75446	0.00571735	29442
Ifitm2|LOC631287	1.7466	0.00204291	28482
Tgfbi	1.74635	0.00178859	49940
Pdlim3	1.74477	0.000457557	29152
Rgs5	1.7422	0.000165815	1542
Lyz2	1.73449	0.00240477	42064
Abca1	1.73026	0.000122748	15172
Gadd45b	1.70483	0.015106	40025
Igfbp3	1.69897	0.0280798	44536
Gpr126	1.69697	0.000924616	40926
Ero1l	1.66291	0.00219021	53874
Cebpd	1.66003	0.00132396	57348
Tagln2	1.65583	0.010828	1598
Ednra	1.64454	0.0047261	31118
Anxa3	1.64249	0.000931125	17647
Cd109	1.64231	0.0158243	32903
Vim	1.63838	0.00108723	4080
Crym	1.63694	0.0214661	28169
Igfbp5	1.63673	0.00116061	2533
Lad1	1.62464	0.0190187	1240
Myof	1.61337	0.000277066	65298
Ly86	1.60635	0.00728845	49674
Pcolce	1.60502	0.0114485	20424
Serping1	1.57714	0.00252497	7690
Antxr2	1.57095	0.00468427	19502
Lcp1	1.56964	4.79969e-07	53038
C4b|LOC675521	1.56803	0.0172867	62098
Mpeg1	1.56163	0.023681	64090
Slc14a1	1.5529	0.00521576	63730
Gpr116	1.54955	0.0133739	60138
S100a6	1.54924	0.00847684	10112
Nes	1.54635	0.00765883	10016
Edn2	1.53763	0.00769692	13857
Plat	1.53749	0.000745724	28918
Ctsc	1.53008	0.00368463	25263
Stat3	1.52516	0.0099703	46123
Itih5	1.52344	0.0138496	3924
Tm4sf1	1.52241	0.0129137	11312
Cxcr4	1.52207	0.00275116	2992
Adamts19	1.51869	0.00011661	62694
Cdh23	1.51319	0.00608893	41371
Cd68	1.51168	0.0088997	45392
RP23-137F6.4|Gm12541	1.5114	0.0148211	11161
Cyr61	1.51116	0.0274246	12358
Nupr1	1.51097	0.00066154	28262
Epo	1.50729	6.65078e-05	20422
Plxnd1	1.50456	0.04657	23371
Piwil4	1.50318	0.0067159	33614
Egln1	1.50138	0.00491622	31784
Hexb	1.50048	0.00350261	51715
Plod2	1.49955	0.000164032	33021
Lgals1	1.49773	0.00333276	55487
Lcn2	1.49385	0.0101687	7116
Anxa1	1.49356	0.000200683	65079
Rgs2	1.4922	0.00114286	3165
Col4a1	1.49074	0.0454953	30316
Cd9	1.48686	0.00175942	23553
Fcrls	1.48501	0.00142906	11569
Nid2	1.48499	0.0179716	52162
Bnip3	1.4837	0.00928157	28443
Lcp2	1.47793	0.0110092	42721
2310008H04Rik|Spidr	1.47607	0.0280194	58401
Tubb6	1.46654	0.00086614	62805
Nostrin	1.46628	0.00154042	4836
Tyrobp	1.46541	0.00868416	24569
Rhoc	1.46403	0.00144143	10380
Mthfd1l	1.46314	0.0102487	39170
Cp	1.46273	0.00137193	9448
Top2a|Gm23451	1.45719	0.0054265	46026
Gys1	1.45645	0.0441553	24854
C3ar1	1.45588	0.00145719	23485
Itgb1	1.44931	0.00407578	30219
Cnn2	1.44873	0.0155595	39983
Serpine1	1.44552	0.0311737	20125
Pdgfra|mmu-mir-7025	1.43984	0.00828231	17428
Ccnd2	1.43711	0.00145384	23574
Prkcdbp	1.43648	0.00316687	27956
Hist1h3e|Hist2h3b|Hist1h3b|Hist1h3d|Hist1h3c|Hist1h3f	1.43572	0.0263645	50876
Rfx2	1.43321	0.00503655	61622
RP24-225O12.7	1.43246	0.0257445	52959
Cd9-ps|RP23-147O14.6	1.43194	0.00107958	26902
Myl9	1.4296	0.0423814	6221
Piezo2|Fam38b	1.42234	6.69444e-06	63543
Btg3|Gm7334	1.41016	0.0149646	59081
Fam162a	1.40505	0.00160315	58703
Rras	1.40457	0.0236461	24833
Lrrc2	1.40364	0.0341377	33320
C1qc	1.40268	0.024224	16290
Fli1	1.40169	0.00605402	33825
Bhlhe40	1.40144	0.0136156	21621
Pfkp	1.40117	0.000998445	50638
Lyn|Gm11787	1.39939	1.17623e-07	12538
Ifi204	1.39651	0.0251207	3840
Mcm6	1.39529	0.00739603	2989
Prkab2	1.39138	0.00182819	10268
Tnfrsf12a	1.39111	0.0235376	60900
Pde3b	1.38977	0.0120132	25672
Pdzrn3	1.38749	0.000305882	23267
Hist1h1a	1.38717	0.03124	49512
Rnf217	1.38436	0.00957846	41100
Gstm1	1.38383	0.0185106	12002
G2e3	1.38274	0.00640123	47040
Rnf207	1.38253	0.00742719	16589
Slc16a14	1.38193	0.0100993	2671
Thbs1	1.37869	0.00298878	5557
Csf1r	1.37294	0.00117229	62726
Stc2	1.37265	0.0205283	44796
Pdlim1	1.36995	0.00613476	65321
Ak4|Ak3l1	1.36936	0.006278	13551
Pros1	1.36725	0.00241495	57941
Emp3	1.36665	0.0215041	27017
Lilrb4	1.36354	0.00271444	42343
Itgb8	1.36126	0.0448925	49108
Btc	1.3592	0.00629366	19435
Ctla2a	1.35869	0.0039968	51385
S1pr3	1.35842	0.00308348	49846
Itga6	1.35824	0.00014474	4879
Clic1	1.35769	0.00446515	59970
Rnasel	1.35734	0.00277607	1364
n-R5s162	1.35708	0.0315692	21143
H2-K1	1.35486	0.00259119	61184
Rhoj	1.35271	0.00301097	47288
Lamc1	1.35169	0.00791391	3232
Wwtr1	1.35109	7.1122e-05	11313
Tnnt2	1.34834	0.00299362	1241
Ctgf	1.34379	0.0139334	39370
Nckap1l	1.34285	0.00271811	55954
Kdelr3	1.34199	0.000969904	55505
Pgm2	1.34149	0.00437333	13527
Clic4	1.34147	7.32792e-05	16254
Atf3	1.33959	0.00364639	3756
Ipo5	1.33901	0.0401226	53297
Slc25a37	1.33674	0.0194988	54281
Uaca	1.33539	0.00386739	32620
Tpx2	1.33435	0.00891496	6124
Elk3	1.33232	0.00401575	41829
Serpinh1	1.33124	0.00102725	27777
Lamb1|Lamb1-1	1.33006	0.00584117	46892
Cmtm3	1.32792	0.0498095	29807
Kit	1.32778	0.0001307	17429
n-R5s71	1.32744	0.0306815	43395
Anln	1.32579	0.00391973	33746
Mnda	1.32545	0.0347126	3841
Pecam1	1.3241	0.0282774	46264
Mrc2	1.32344	0.0366677	44095
Spata6	1.32326	0.00355195	13706
Arhgap29	1.32153	0.0123717	10536
Slc4a4	1.32076	0.00358475	17538
Arpc1b|Gm5637	1.32071	0.0158963	18475
Bmpr1b	1.32064	0.00205784	12314
Jun	1.31864	0.0443031	15583
Rps12-ps19|RP23-408L15.3	1.31823	0.0288972	45550
Aplnr	1.31756	0.000104262	5066
Tgm2	1.31737	0.0124059	8830
Bmp1	1.31635	0.0472096	54314
Itga9	1.31408	0.0442868	33404
Ccnd1|Mir3962	1.31338	0.00547045	28578
Csrp1	1.31306	0.0203669	1237
H2-D1|H2-L	1.31232	0.00302336	62074
Myh9|Gm22107	1.31171	0.0261037	56630
Dnttip2	1.30863	0.0161012	10541
Mcm3	1.30834	0.00506038	2011
Pdgfb	1.30828	0.00475163	56702
Pxdn	1.30766	0.00785119	46882
St3gal4	1.30762	0.008639	33841
Gatm	1.30731	3.04965e-05	8316
Cd180	1.30666	0.00989892	50398
9330188P03Rik	1.30648	0.0147061	53188
Hebp1	1.30632	0.00804018	23713
Klhl29	1.30522	0.0393416	47992
Pfkfb3	1.30409	0.0118501	6776
Vwf	1.30365	0.0455185	21878
Ass1|Gm5424	1.3035	0.0499122	4388
n-R5s175	1.30297	0.00918662	18039
Olfm2	1.30227	0.0172178	33683
H2-Q8|H2-Q6	1.30077	0.0245452	62072
Apold1	1.30047	0.048825	22014
Slc16a3	1.29912	0.0211626	44396
Gimap4	1.29852	0.000762097	20990
Fkbp9	1.2985	0.00156889	21101
Chrnb4	1.29841	0.00665792	34164
Hist1h2ag|Hist1h2ao|Hist1h2ai|Hist1h2ab|Hist1h2ap	1.29811	0.0284365	50819
Npas3	1.29809	0.0105761	47063
C030048H21Rik|LOC101055716|RP23-297I16.5	1.29769	0.00415305	6998
Kif11	1.29689	0.000199973	64373
Vwa5a	1.29686	0.0178396	32264
Cdh13	1.29658	0.0064136	30036
Serpine2	1.2965	0.0162699	2615
Higd1a	1.29649	0.0102584	35107
Tiparp	1.29609	0.0469463	9837
Nampt	1.29587	0.0469138	46908
Snora31	1.29546	0.0424926	53046
Sel1l3	1.29513	0.0259108	19124
Fhad1	1.29427	0.0099713	16392
Rpsa-ps9|RP23-430H1.4	1.2932	0.0244512	4321
Fam188b2	1.29269	0.0275639	11333
9430076C15Rik|Creb5	1.29179	0.0119438	21060
Rpsa-ps10	1.29139	0.0210817	12399
Cd44	1.29058	0.00753493	8028
Rnd3	1.29045	0.0431282	7324
Itgam	1.28853	0.00809803	25874
Ckap2	1.28835	0.00932261	30480
Ptbp3|Rod1	1.28558	0.000636009	15264
Arhgdib	1.28521	0.000946044	23736
Rpl38-ps1|RP23-25C1.9	1.2848	0.0213824	14238
Slc44a5	1.2835	0.0195691	10844
Rps12-ps9|AC163617.2	1.28305	0.031652	30133
Ankrd28	1.28104	0.0116421	53664
Ctla2b	1.28074	0.00208681	51383
Ecscr	1.27931	0.00429975	63278
Parm1	1.27818	0.0121336	17579
Zc3hav1	1.27754	0.0263362	22510
Nusap1	1.27587	0.00115746	5604
Cyp1b1	1.27571	0.0123448	61855
Pgf	1.27508	0.014942	48699
Cd53	1.2745	0.00250503	11973
Pdpn	1.27446	0.00951809	16413
Cald1	1.27341	0.0193489	20759
Slc2a1	1.27324	0.00219396	13838
Stag3	1.27302	5.30235e-05	18363
Prelid2	1.27141	0.0138385	63348
Gng11	1.2711	0.0023761	20440
Map3k1	1.27098	0.0226524	51899
Rps12-ps26|RP23-317F9.6	1.26858	0.03342	46278
4932418E24Rik|RP23-297I16.4	1.26807	0.0127374	6999
Cd151	1.26665	0.021855	26054
Slc37a4	1.26664	0.00213294	32360
AC025913.1	1.26627	0.00026452	39938
Klhl6	1.26556	0.00292054	58481
Acot1	1.2654	0.00803682	47421
C4a	1.26491	0.0186831	62099
Mlf1	1.26486	0.00450912	9857
Fxyd5|mmu-mir-7050	1.26337	0.0217039	26777
Fcgr3	1.26297	0.000930648	3480
Rpsa-ps2	1.26139	0.0412225	42295
Prc1	1.26092	0.00508968	25156
Fkbp10	1.26066	0.00951584	43972
Mxi1	1.25979	0.0340813	64591
Bcl6b	1.25918	0.011415	45424
4632433K11Rik	1.25906	0.00299149	24064
Plod1	1.2587	0.0303137	16499
Rpsa-ps4|RP23-413O19.1	1.25805	0.00648497	44822
Pdk1	1.25752	0.00104649	4881
H2-Q7|H2-Q9	1.25746	0.041525	62073
Crip1	1.25651	0.00852106	47902
Rras2	1.25603	0.00242651	28107
Fcgr2b	1.25425	0.0274186	3478
Xaf1	1.25347	0.0312101	43342
Ccnb2	1.25337	0.00166612	34428
Kif23	1.25316	0.0110911	34287
Ahr	1.25314	0.0348469	48251
Prss56|AC102611.2	1.25238	0.0206224	795
n-R5s33	1.25164	0.0477334	57614
Igsf6	1.25164	0.000148789	28182
Slc1a4	1.25114	0.0230841	44641
Nphp3	1.25032	0.0402959	35165
Sema6d	1.24984	0.0073376	5692
Hpgds	1.24961	3.46679e-05	22813
Sparc	1.24892	0.00217483	45120
Tmem173	1.24848	0.00272577	63279
Cldn5	1.24831	0.00835151	57405
Des	1.24807	0.0396773	654
2510049J12Rik|RP23-119D13.2	1.247	0.00279368	23360
Ak3l2-ps	1.24498	0.00765088	4894
Fat1	1.24491	0.0130659	29140
Pld4	1.24427	0.00381818	47892
Kdm3a	1.24383	0.00136375	22880
Hist1h2ab|Hist1h2ao|Hist1h2ai|Hist1h2ap|Hist1h2an	1.24367	0.0393967	49510
Mphosph6	1.24337	0.0207622	31622
Nab2	1.24281	0.00475645	42253
H2-Q5	1.24281	0.0231908	59990
Slc39a8	1.24281	0.00247695	10673
Pgm1	1.24268	0.0137418	17309
Ehd2	1.24186	0.022899	26412
Higd1b	1.24179	0.0468504	44047
Unc93b1	1.24176	0.0244623	63864
Rps5	1.24158	0.0111509	24162
Anxa4	1.24102	0.000216595	23051
Chrna5	1.24054	0.0067348	32519
Rcn3	1.24033	0.00145913	26978
Golm1	1.24025	0.0115547	51361
Ezr	1.23951	0.032597	60693
Arl6	1.23777	0.00567007	58949
Gimap6	1.23617	0.0227123	22638
Nudt6	1.23609	0.00977589	11162
Cd97|mmu-mir-1668	1.23581	0.0408796	31171
Laptm5	1.23495	0.0453083	14070
Itga2	1.23361	0.0278333	51947
Htra1	1.23338	0.020218	25912
n-R5s29	1.23316	0.0134903	60492
Pcdh12	1.23304	0.00158644	63326
BC028528|AC092855.1	1.23249	0.00573317	11770
Cnn3	1.23233	0.00175803	10528
Agtpbp1|A230056J06Rik	1.23145	0.00601816	51358
Tax1bp3|LOC100047518	1.23133	0.000229644	43370
Rorc	1.23092	0.017264	10166
Cenpe	1.22968	0.00458312	10659
Gng12	1.22939	0.00229811	21196
Srebf1|mmu-mir-6922	1.22909	0.00908739	45206
Lgals3	1.22908	0.00753292	52516
Ccl3	1.22845	0.0085801	45736
2810049E08Rik	1.22778	0.0171326	50225
Gab1	1.2264	0.0250141	31142
Pde2a	1.22591	0.00210423	25436
Ckap2l	1.22586	0.00589572	8403
n-R5s25	1.22565	0.0394107	62396
Msrb3	1.22476	0.0138532	42166
Rgcc|RP23-367E7.2	1.22342	0.03071	54456
Casp6	1.22152	0.0012182	10610
Syce2	1.22144	0.00425686	29593
Hist1h3h|Hist1h3a|Hist1h3i|Hist1h3g	1.22109	0.0468046	49424
n-R5s68	1.22095	0.00377866	42630
Fuca1	1.22071	0.014514	14181
Mir27a	1.22051	0.0336413	29578
Ncf2	1.22048	0.0115802	1353
Plekha2	1.21977	0.0349141	30519
Hist1h2ao|Hist1h2ap|Hist1h2ai|Hist1h2ab|Hist1h2an	1.21852	0.0064677	49431
Mpzl1	1.21808	0.0105193	3406
Tgfb1	1.21672	0.0262251	24433
Fhl5	1.21662	0.00838419	14824
Parp14	1.21659	0.0336572	58700
Fosl2	1.21657	0.0469278	17054
Tlr2	1.21587	0.0480205	11522
Angptl2	1.21489	0.00655466	4437
Aldh1a1	1.21412	0.0141574	64179
Spcs3	1.214	0.0199114	30851
Tmod3	1.21392	0.00521239	34513
Calu	1.21383	0.0147712	20657
Bcar3	1.21372	0.00800484	10543
Pgbd1	1.21363	0.0456927	50782
Dcps	1.21353	0.0133064	33845
Rhebl1	1.2135	0.000145098	57002
Rsph9	1.21297	0.0015543	61450
Edn1	1.2128	0.0300311	49730
Inpp5d	1.2122	0.000245183	809
Nfib	1.21208	0.0045964	15434
Map4k4	1.21207	0.0069807	287
Chrnb1	1.21137	0.0117929	45400
C1rb	1.21135	0.00286077	21841
Emr1	1.21135	0.00293448	60338
Rpl38	1.21133	0.0227615	44221
H2-T23|C920025E04Rik	1.21118	0.0257518	62103
Rps16|LOC100862433|LOC100505015|Rps16-ps2	1.20996	0.0266971	24503
Sept9	1.20969	0.00786163	44301
Rnf144b	1.2095	0.0161346	49792
Actg2	1.20815	0.00502915	22982
Trim34a|Trim34b|AC142110.5	1.20792	0.0292863	25524
2900052N01Rik	1.20762	0.0145269	32420
Pbxip1	1.20759	0.0140978	10068
Neurog2	1.20756	0.00444778	10585
Ube2c	1.20731	0.024656	6353
5S_rRNA	1.20666	0.0209716	20624
Ccl12|LOC100862578	1.20644	0.0109138	43574
Il1r1	1.20642	0.00100111	293
Padi2	1.20641	0.00250129	14281
Sema7a	1.20473	0.0356003	32571
Tnfrsf1a	1.20435	0.0346424	21875
Suclg2	1.20411	0.0139521	23190
Spata13	1.20372	0.0150074	52837
Racgap1	1.20368	0.0227291	57024
Iqgap1	1.2036	0.0136795	27579
S100a16	1.20226	0.00202925	10105
S100a13	1.201	0.013955	10103
