# Supplementary material for: Gene expression profile of the murine ischemic retina and its response to Aflibercept (VEGF-Trap)
Source: Sci Rep. 2021 Jul 28;11:15313. doi: 10.1038/s41598-021-94500-1 (PMC8319207; doi:10.1038/s41598-021-94500-1)
Supplement: Supplementary file 13 — Supplementary Table 12. [file 41598_2021_94500_MOESM13_ESM.xlsx]

## Sheet: Sheet1
Supplementary Table 12. Differentially down-regulated genes in OIR retinas relative to Normoxic
retinas at P17 ordered by fold change. Transcript ID is an identifier assigned by Affymetrix
microarrays. Predicted genes, X- and Y-chromosome linked genes, and transcripts without an
assigned gene name are ommited.
Gene name	Fold change	P-value	Transcript ID
BC055402	-2.46391	0.000159273	2341
5430419D17Rik|AC110885.1	-1.95298	0.0438041	25915
Ly6c2	-1.91421	0.00872513	56543
Slco1a4	-1.89382	0.0149725	23763
Spc25	-1.82804	0.00150802	7508
Gabra4	-1.79541	0.0120805	19263
P2rx2	-1.77737	0.000850155	19683
Ano3	-1.68637	0.0152878	8120
Gabrb1	-1.66625	0.0217513	17382
Kcnk9	-1.65117	0.000511209	56496
Shc3	-1.65011	0.0030608	51239
A930031H19Rik|RP23-218C2.3	-1.63786	0.0127988	16141
4930405J17Rik	-1.63484	0.00760321	40965
Lgi2	-1.62836	0.00205278	19115
A930028C08Rik|RP23-173D8.2	-1.61295	0.00840688	14454
Spink13	-1.61271	0.00791697	63538
Rnf141	-1.60419	0.0464911	28626
Mir344d-2|mmu-mir-344d-2	-1.58527	0.0121777	27353
Glra1	-1.57197	0.0122709	45125
Tmem196	-1.57173	0.000441773	47956
RP23-338M9.6|Gm12302|RP23-338M9.4	-1.56284	0.00683027	43216
Cap2	-1.52924	0.00300266	49783
Dgkg	-1.52804	0.000131058	58524
Chrnb3	-1.52366	0.0305019	28990
Cck	-1.51826	0.0014834	35098
Gabra2	-1.50647	0.0214925	19260
Faim2	-1.49236	0.00170053	57021
Tacr3	-1.491	0.00931015	10657
Rph3a	-1.48246	0.00613765	19876
Kcnc2	-1.4784	0.0149277	40451
Cplx1	-1.46853	0.00459802	19642
Prex2	-1.46522	0.00038239	53
Ly6c1	-1.46441	0.00310418	56542
C130030K03Rik	-1.45503	0.0141438	41258
Tecrl	-1.45034	0.00961044	19366
E530001K10Rik|Mir670|RP23-201G13.1	-1.44473	0.0403946	7984
Gabrg3	-1.44401	0.0144417	27094
Syt10	-1.43704	0.00733372	56871
Pltp	-1.42959	0.0238603	8934
Lyve1	-1.42407	0.00573048	28080
Coch	-1.41606	0.0365657	47043
BC030476	-1.41564	0.00562758	55072
Klhl38	-1.40739	0.0017159	56386
Rgs7bp	-1.40104	0.022954	51840
Sgpp2	-1.39977	0.0109257	675
Nrn1	-1.39583	0.0241098	51054
Kcnh7	-1.39179	0.0312929	7444
2810455O05Rik|AC147266.3	-1.39169	0.00256997	31765
Traip	-1.39135	0.0139087	33230
Abca8a	-1.39024	0.0109013	46331
Plcb1	-1.38797	0.0181629	5881
Nefh	-1.38509	0.00732406	44464
March4	-1.38418	0.00605854	2527
Calb1	-1.38001	0.00329211	12661
Gfra2	-1.37971	0.00667901	52997
Slco1c1	-1.3764	0.0311803	22085
Spred3	-1.3733	0.00657751	26707
Cnih3	-1.37304	0.00443153	1715
A830039N20Rik|RP24-486D21.1	-1.3704	0.00184229	53549
Pde7b	-1.36929	0.0024316	40969
Mir344e	-1.36862	0.012821	27358
A930004D18Rik|RP23-350C1.3	-1.36854	0.0323506	6841
Kcnk12	-1.36781	0.0349002	61983
Kcnd2	-1.36714	0.0211095	20587
Atp13a5	-1.36633	0.00271388	58585
Kcnip2	-1.36455	0.00139786	65426
5930422O12Rik	-1.35879	0.0367731	29020
Mir344d-1	-1.35614	0.0475391	27352
Gabrr2	-1.35306	0.000468383	12800
Rab3c	-1.35157	0.0239672	51883
Chrm2	-1.34994	0.0047767	20778
Vsnl1	-1.34938	0.0248495	48038
Dhcr24	-1.3484	0.0324911	13623
D16Ertd472e|RP23-122F3.1	-1.34398	0.000716957	59086
Rbm24	-1.34394	0.0199529	49781
Deptor|Depdc6	-1.34376	0.00571286	55223
Papss2	-1.34326	0.00694048	64311
A230057D06Rik|Mir344d-3|Gm23490|Gm22466|mmu-mir-344d-3	-1.3424	0.00198266	27356
Kcnip4	-1.33861	0.0305463	19060
Ankrd34c	-1.3331	0.00898112	34652
Npsr1	-1.32931	0.00277193	32084
Tmem163	-1.32735	0.00532386	2973
Slc6a17	-1.32555	0.00253986	11989
Diap3	-1.32383	0.023579	54484
Mypn	-1.32368	0.0159234	41414
Crispld1	-1.32357	0.00109353	111
2010007H06Rik	-1.32255	0.0313397	32469
Lect1	-1.32231	0.00615541	54462
Nuak1	-1.3212	0.0115584	41728
Gabra1	-1.32023	0.0261061	44896
Kcna4	-1.31991	0.00943567	5437
Scgn	-1.31877	0.00527312	50896
Olfm4	-1.31876	0.0142213	53096
Cdr2	-1.31859	0.0201765	28176
Grik1	-1.31784	0.0100351	59135
Ppm1l	-1.31766	0.00650172	9888
E130310I04Rik	-1.31622	0.0174165	58684
Mir344c	-1.31586	0.0203854	27366
Frmd5	-1.31516	0.000122207	8298
Mir344-2	-1.31504	0.00268506	27373
Nmnat2	-1.31493	0.0340442	1356
mmu-mir-344h-1|mmu-mir-344h-2	-1.31309	0.00347196	27359
mmu-mir-344h-1|mmu-mir-344h-2	-1.31309	0.00347196	27360
Pcp4	-1.31289	0.0104826	59314
Ly6a	-1.31253	0.00220306	56541
Chodl	-1.31232	0.00244587	58058
Camkv	-1.31064	0.0122953	33229
Lrtm1	-1.31039	0.0028463	52295
Gpr123	-1.30793	0.0117336	25995
Gpr152	-1.3073	0.00254879	63874
Napepld	-1.30703	0.00253385	18730
Lamp3	-1.30664	0.0226566	58478
Mkks	-1.30579	0.0154576	8515
9530091C08Rik	-1.30533	0.00666337	32746
Cntn4	-1.30308	0.00900313	21598
Grm8|Mir592	-1.29851	0.000110176	22370
Ppp1r17	-1.29794	0.0192113	21095
Dgkb	-1.29698	0.0495889	46964
Dner	-1.29679	0.00582676	2665
Cdo1	-1.29633	0.00364585	63402
Cd24a	-1.29353	0.0333762	39555
Kcnc1	-1.29159	0.0267612	24881
Trhde	-1.29129	0.0325959	42021
Fam19a4	-1.29071	0.0273011	23202
Slc6a9	-1.29008	0.0081842	16686
Lrrc66	-1.28871	0.0258163	19295
Faim	-1.28839	0.00864868	33089
Rnf123	-1.28832	0.000526035	34882
Inpp5j	-1.28624	0.000437229	44433
9230112J17Rik	-1.27981	0.00524546	34270
Cartpt	-1.27975	0.0479596	51759
B230217C12Rik|RP23-386E10.7	-1.27619	0.0186467	43901
Car15	-1.27601	0.0113308	59319
Slc25a35	-1.27588	0.0220566	43240
Tmem41a	-1.27574	0.0348544	58517
Rcan2	-1.27334	0.0294627	60144
Elovl6	-1.27119	0.035998	10601
Abhd6	-1.2711	0.0319564	52077
Slc7a14	-1.27001	0.0144613	11086
Kcna2	-1.26997	0.0289433	10410
Coro6	-1.26965	0.0208973	43475
Impact	-1.26941	0.00962485	62217
Rit2	-1.26829	0.012623	63205
Lgr5	-1.26476	0.0066839	42038
Arhgap44|RP23-219K7.2	-1.26427	0.00633934	45312
Ndrg4	-1.26389	0.0144788	29768
Frrs1l|RP24-270K10.1	-1.26226	0.0138115	15219
Rgs16	-1.26171	0.00430605	1363
Otor	-1.26117	0.00838982	5951
Lrrtm3	-1.26103	0.0226924	41425
Scn2b	-1.26095	0.0225276	32385
Sema3e	-1.2609	0.00942407	16815
Nrg1	-1.26041	0.00205855	30600
Pmel	-1.26001	0.032228	40759
Tmem59l	-1.25976	0.0152649	31007
Kcnj6	-1.25916	0.000946811	59264
Cntn6	-1.25792	0.014421	21594
AI504432|RP23-469H5.1	-1.257	0.0272525	10408
Ina	-1.25645	0.0165169	64556
5330417C22Rik|RP23-37G19.2	-1.25593	0.0272251	12020
Cyp2j9	-1.25537	0.0145511	15604
9430025C20Rik	-1.25408	0.0122722	14635
Ttc9	-1.25162	0.0152498	47383
Smug1	-1.25045	0.0136674	57117
Nat8l	-1.25036	0.00279962	17086
Fn3k	-1.24982	0.0219172	44409
Cnnm1	-1.24974	0.0108617	64472
Nova1	-1.2497	0.036682	48305
Fbxo4	-1.24906	0.0325541	55967
Usp29|MIMT1_1	-1.24818	0.0154217	24098
C030034I22Rik	-1.24811	0.0330771	61754
Ndst4	-1.24729	0.012098	10561
Frem1	-1.2472	0.00853313	15449
Wbscr17	-1.24671	0.00389664	20017
Tmprss7	-1.24595	0.00167538	58804
Ddit4l	-1.24552	0.00450804	10689
Rdh11	-1.24549	0.00960696	48591
Disp2	-1.24456	0.0158423	5575
Mir344	-1.24443	0.016434	27369
A330076H08Rik|Mir344g	-1.24407	0.0151399	27371
Kcna1	-1.24393	0.0099512	23568
Galntl6	-1.24373	0.0270579	30880
Entpd3	-1.2434	0.00101174	33445
Lin7a	-1.24259	0.028228	40402
Ano4	-1.24259	0.0208446	41789
Lamp5|RP23-7A19.2	-1.24099	0.00766231	5896
Epha6	-1.23926	0.0107131	58952
Grin3a	-1.23924	0.0472186	15149
Tnr	-1.23701	0.0106931	1429
Prkcb	-1.23681	0.00698759	25758
Htr2a	-1.2361	0.018757	53029
Slc17a8	-1.23555	0.0128902	41794
Kcnip3	-1.23452	0.0389329	8361
Nhlrc1	-1.2345	0.0376524	51168
Ankrd55	-1.23411	0.021925	50506
Reep5	-1.23398	0.0148361	63245
Rian|AF357425|DQ267100|AF357359|DQ267101|AF357355	-1.23207	0.0155227	47763
Mir107	-1.23037	0.0399464	65266
A330049N07Rik	-1.2303	0.00510236	41502
Ccdc177	-1.23007	0.0106125	48616
Sfxn5	-1.23006	0.00315251	23015
Kcnma1	-1.22952	0.000996206	53548
Kansl2	-1.22942	0.0485932	56984
Syn2	-1.22935	0.0314781	21692
Tmem50b	-1.22875	0.0119312	59221
Alg3	-1.22854	0.0357485	58493
Phyhip	-1.22692	0.0218462	52984
Eef1a2	-1.22634	0.0111821	9229
Map1a|Mtap1a	-1.22618	0.0342881	5636
Myo5a	-1.22604	0.0228571	32856
Chrna7	-1.2249	0.00747646	27387
Kcnj5	-1.22446	0.0161117	33824
Nrsn1	-1.22358	0.00306386	50917
Fry	-1.22268	0.00920436	18569
Zfp72	-1.22177	0.0376451	51559
Nol3	-1.22141	0.0133342	29835
Tll1	-1.22121	0.00393445	30922
6330415B21Rik	-1.22066	0.0267361	22936
Olfr1341	-1.22061	0.00305018	13827
Aqp11	-1.22047	0.0212735	27749
Tph2	-1.2203	0.013134	42027
Heatr5a	-1.21982	0.0143937	48338
Prmt8	-1.21948	0.00676602	23581
Ebf1	-1.21881	0.0344577	42799
Nalcn	-1.21864	0.0313856	54723
Srebf2	-1.21854	0.0247397	55569
Synj2	-1.21791	0.001284	59368
Slc6a5	-1.21715	0.00908976	24914
Mical2	-1.21705	0.0449169	25647
Trhr	-1.21553	0.0283965	55177
1700086D15Rik|RP23-219K7.4	-1.2135	0.0052112	45316
Nefm	-1.21345	0.0345815	54268
Cdk18	-1.21324	0.0286063	3032
AF357428	-1.21287	0.00412588	47776
Tagln3	-1.21286	0.0152856	58806
Ppp1r1a	-1.21282	0.0307799	57130
Kcnc4	-1.21241	0.0167753	11987
Cpa2	-1.21233	0.0146212	20697
B4galt6	-1.21196	0.0313063	63146
Stx1b	-1.21157	0.0293891	28312
Mmp9	-1.2111	0.0483004	6363
Slc18a3	-1.21067	0.0434988	53681
Olfr1357	-1.2106	0.0353948	41595
Gpld1	-1.20982	0.0117476	49533
Olfr94	-1.20904	0.00871002	61344
Best3	-1.20868	0.0184719	40491
Abhd3	-1.20837	0.00440432	63078
Olig3	-1.20835	0.0027996	39295
Gabrr1	-1.20782	0.0343113	12802
Zfp511	-1.20701	0.0367326	25999
Scn1b	-1.20651	0.0488848	26782
Six3os1	-1.20626	0.0270873	61945
Ret	-1.20585	0.0337033	23402
Pam	-1.20545	0.0242036	2831
Lrp2bp	-1.20313	0.0203826	29157
Cib2	-1.20219	0.0156149	34157
Inpp5b|Mir698	-1.202	0.00239561	13938
Mir5099	-1.2017	0.00555119	46956
Kif5a	-1.20095	0.0445226	42240
D330050G23Rik|RP23-326F22.3	-1.20071	0.00619304	5541
Syngr3	-1.20013	0.0119778	60937
Rdh10	1.2553	0.0110405	95
