# Supplementary material for: Gene expression profile of the murine ischemic retina and its response to Aflibercept (VEGF-Trap)
Source: Sci Rep. 2021 Jul 28;11:15313. doi: 10.1038/s41598-021-94500-1 (PMC8319207; doi:10.1038/s41598-021-94500-1)
Supplement: Supplementary file 14 — Supplementary Table 13. [file 41598_2021_94500_MOESM14_ESM.xlsx]

## Sheet: Sheet1
Supplementary Table 13. Differentially up-regulated genes in OIR retinas relative to Normoxic
retinas at P19 ordered by fold change. Transcript ID is an identifier assigned by Affymetrix
microarrays. Predicted genes, X- and Y-chromosome linked genes, and transcripts without an
assigned gene name are ommited.
Gene name	Fold change	P-value	Transcript ID
Fn1	1.99108	0.0162818	2515
Cd93	1.98264	0.0405379	8614
Ppic	1.8421	0.0200378	63432
Nid1	1.80878	0.0299101	49338
mmu-mir-7006	1.7976	0.0163346	9246
Abca1	1.79475	0.00258546	15172
8430419K02Rik|RP23-377H12.1	1.66996	0.0416284	44607
Tmem255b|Fam70b	1.6693	0.00892852	28762
S100a11|Gm12854|Gm5068	1.61978	0.00777909	10154
Eltd1	1.61947	0.0271052	10816
Cd34	1.60128	0.0282576	1861
Lama4	1.58553	0.0258783	39475
Slc7a5	1.57422	0.00604618	31665
Mcam	1.54987	0.0130901	32351
Btg3	1.53553	0.0205513	60259
Ednra	1.52846	0.0453384	31118
Txnip	1.49588	0.0301275	10250
Tril|RP23-446E21.1	1.48338	0.0404667	22715
S100a6	1.48158	0.00848225	10112
Clec14a	1.47913	0.0163477	48423
Vwf	1.46804	0.0182697	21878
Rgs5	1.46572	0.0437425	1542
Igfbp7	1.44862	0.034257	19351
Lcn2	1.44389	0.0127494	7116
4932418E24Rik|RP23-297I16.4	1.42451	0.00441652	6999
Pecam1	1.41846	0.0175852	46264
Snora75	1.41801	0.0244267	2706
Sema7a	1.40862	0.0110811	32571
Hmgb2	1.40718	0.0314126	29260
3110043A19Rik|RP23-155J3.6	1.40056	0.0215675	45253
Olfr1393	1.39906	0.0101067	42859
Myof	1.39187	0.00769164	65298
Ctla2a	1.39138	0.0224741	51385
Igfbp3	1.38361	0.0398298	44536
C030048H21Rik|LOC101055716|RP23-297I16.5	1.38262	0.0153865	6998
Crym	1.3797	0.0378263	28169
Col4a2	1.37802	0.0417898	28722
Itga6	1.3766	0.00156674	4879
Slc16a14	1.37176	0.0234686	2671
Col4a1	1.37122	0.0375476	30316
AC152827.1	1.36959	0.0299846	47833
Ptprb	1.36678	0.0293876	40478
Pdgfra|mmu-mir-7025	1.3644	0.0141675	17428
Btg3|Gm7334	1.35624	0.00867502	59081
Fam101b	1.34917	0.00753296	45573
Nid2	1.34078	0.0287408	52162
Tdpoz3	1.33541	0.0242639	10158
H1foo	1.33378	0.0327097	21707
Abcc9	1.31886	0.00768024	23778
Ppap2c	1.31847	0.0192452	41603
Angpt2	1.31841	0.0099307	30416
mmu-mir-7663	1.31828	0.0108613	41004
Olfr97	1.31564	0.00188824	61346
Tmem86a	1.31213	0.00711898	24893
Mstn	1.31199	0.019803	381
Olfr637-ps1	1.303	0.0257101	25518
Pdgfrb	1.30239	0.0457179	62724
Igfbp5	1.30233	0.0431558	2533
Itih5	1.30179	0.00115033	3924
Elk3	1.30159	0.034531	41829
Apod	1.30133	0.00588448	58623
Vim	1.30032	0.00310692	4080
Ufsp1	1.29866	0.0151723	18335
Bhlha15	1.29416	0.000630668	18460
Nnat	1.29384	0.0311194	6233
Nckap1l	1.29171	0.00504746	55954
Ace	1.28774	0.0111292	44114
Cx3cr1	1.28718	0.044082	35080
Vmn1r231	1.28656	0.0168754	60847
Bmp1	1.28456	0.00521308	54314
Mmp14	1.28365	0.00950448	52733
mmu-mir-7660	1.28355	0.0314212	21704
Lacc1|RP23-148D12.2	1.28166	0.00262305	54423
Lamc1	1.28109	0.0335909	3232
E230015J15Rik|RP23-295E4.2	1.27729	0.0294125	44586
Tubb2b	1.2758	0.0116862	51023
Hnrnpa0	1.27365	0.0398519	51335
Snord45b	1.27339	0.0462958	12442
Cmtm3	1.2703	0.0337657	29807
Arhgap31|Cdgap	1.2666	0.00665806	58754
P2ry13	1.2657	0.0383775	11340
Olfr1096-ps1|Gm13723|RP23-25M5.2	1.26376	0.0189312	7769
Adap2	1.25738	0.00847006	43548
Spata6	1.25488	0.0096611	13706
Cks1b	1.25295	0.012974	11633
Slc4a4	1.25213	0.010169	17538
Emp1	1.25092	0.0278444	22020
1700017B05Rik	1.25012	0.0219024	34203
Fbln5	1.24953	0.0336041	48850
Vmn1r-ps103|V1rh1	1.24947	0.0294125	49456
Hba-ps4|RP24-255G1.2	1.2488	0.0301437	60991
Cdan1	1.24864	0.010616	9296
Fcer1g	1.24825	0.0444993	3489
Htra1	1.24712	0.00253989	25912
AB041806|RP23-25C1.7	1.24683	0.0293781	14237
Gpr182	1.2467	0.00111106	42255
Csprs|LOC100503923|Gm15433|LOC100041903|Gm2666	1.24644	0.0173545	65670
Srebf1|mmu-mir-6922	1.24556	0.00630135	45206
Mxra8	1.24459	0.0231394	14604
Clec7a	1.24456	0.0360964	23639
Rrp12	1.24337	0.0131172	65349
Myct1	1.24238	0.0325413	39190
4930548H24Rik|AC113276.3	1.24227	0.0393666	17044
mmu-mir-8091	1.24055	0.0166722	64436
Mybl1	1.23971	0.0332261	1921
Ankrd2	1.23947	0.0154383	64450
Sox4	1.2389	0.00980673	50964
Slc30a1	1.23841	0.028177	1839
Jag2	1.23747	0.0243262	49048
Anxa2	1.23369	0.0298862	32769
Fkbp10	1.23284	0.0201412	43972
Krt18	1.23091	0.0195383	55910
Sox7	1.23041	0.0366616	52898
Hexb	1.22973	0.0178787	51715
Htra3	1.22959	0.0322907	18958
Cd33	1.22803	0.0068425	26940
Kif21b	1.22718	0.0120607	1246
Fkbp9	1.2266	0.00327519	21101
mmu-mir-6909	1.22639	0.00784974	41604
1700009J07Rik	1.22576	0.0231463	39921
Pdlim1	1.22512	0.0098034	65321
Olfr1131	1.22487	0.0191868	5131
Dcbld1	1.22486	0.00750621	39616
Zranb1|sr528	1.22439	0.00093686	25941
Olfr458	1.22259	0.0175226	22581
Dock6	1.2221	0.0481288	33723
Slc44a5	1.22207	0.00118183	10844
AC087062.7|A730011C13Rik|Gm15265|AC087062.8	1.22177	0.0254621	11740
C1qc	1.22142	0.00917698	16290
Mmp2	1.22141	0.0146072	29702
Itgb1	1.22139	0.00316075	30219
Padi2	1.22123	0.0235745	14281
Ddr1	1.22044	0.0312916	61264
Col3a1	1.2202	0.0187391	341
AI606181|AC132303.1	1.21995	0.0483305	64437
DLEU2_5	1.21972	0.0220493	52856
Gldc	1.21969	0.00198704	65193
Znf512b	1.21804	0.0114612	9313
Sox18	1.21714	0.0446886	9248
Dll4	1.21662	0.00930171	5597
Ccl3	1.21599	0.0372694	45736
9930014A18Rik	1.21594	0.00957666	55275
Fabp7	1.21542	0.0245665	39659
Serpinh1	1.21479	0.0318241	27777
Lamb1|Lamb1-1	1.21463	0.0175998	46892
Scgb1b26-ps|RP24-216F23.6	1.21446	0.0335051	24632
Nanos2	1.21358	0.029951	24288
1500011B03Rik|RP23-3M10.10|RP23-3M10.11	1.21084	0.0069463	20420
Olfr1532-ps1	1.21027	0.0387905	25571
2210408I21Rik|RP23-198N22.1	1.21005	0.000749489	50180
Acsl5	1.20992	0.0437976	64618
Adra1d	1.20898	0.0265569	8464
Arnt2	1.2088	0.0471626	27633
Tex35|AC119220.1	1.20764	0.0475804	3285
Mir703	1.20693	0.042736	19509
Tubb2a-ps2	1.20685	0.019813	48042
Atf3	1.20616	0.0321321	3756
Gnb2|mmu-mir-6418	1.20577	0.00639492	20423
Ighv6-5	1.20571	0.0301199	49072
mmu-mir-5615-1|mmu-mir-5615-2	1.20544	0.0373541	40028
Ecscr	1.20428	0.0299073	63278
Sox2	1.20339	0.0302801	9554
Gimap4	1.20314	0.0156998	20990
Hhipl1	1.20287	0.00186889	47727
5730488B01Rik	1.20268	0.00951734	12990
Sdad1	1.20173	0.0295864	19451
Mthfd1l	1.20151	0.0156627	39170
Mkrn1-ps1	1.20098	0.0290541	19415
Tma16|AC122800.4	1.2009	0.000894065	30944
Plk5	1.20069	0.0331741	40001
Fasn	1.2001	0.032699	46562
