# Supplementary material for: Gene expression profile of the murine ischemic retina and its response to Aflibercept (VEGF-Trap)
Source: Sci Rep. 2021 Jul 28;11:15313. doi: 10.1038/s41598-021-94500-1 (PMC8319207; doi:10.1038/s41598-021-94500-1)
Supplement: Supplementary file 15 — Supplementary Table 14. [file 41598_2021_94500_MOESM15_ESM.xlsx]

## Sheet: Sheet1
Supplementary Table 14. Differentially down-regulated genes in OIR retinas relative to Normoxic
retinas at P19 ordered by fold change. Transcript ID is an identifier assigned by Affymetrix
microarrays. Predicted genes, X- and Y-chromosome linked genes, and transcripts without an
assigned gene name are ommited.
Gene name	Fold change	P-value	Transcript ID
A930028C08Rik|RP23-173D8.2	-2.49226	7.82254e-05	14454
Hk2	-2.00815	0.0200552	22958
n-R5s154	-1.71486	0.000452861	27613
A930041C12Rik|AC117574.2	-1.65374	0.00737882	19623
A930031H19Rik|RP23-218C2.3	-1.60761	0.0370789	16141
Rn4.5s	-1.58925	0.00297408	22617
Mirlet7f-1	-1.5583	0.0366949	51184
Klhl38	-1.55201	0.00253317	56386
5430419D17Rik|AC110885.1	-1.54565	0.00394604	25915
4930405J17Rik	-1.53589	0.025952	40965
BC055402	-1.53468	0.00800499	2341
6430562O15Rik	-1.53263	0.0188991	51753
A930006D01Rik	-1.5148	0.012782	31466
Lect1	-1.50588	0.0169192	54462
Slco1c1	-1.49806	0.00237738	22085
Tecrl	-1.49638	0.0119145	19366
RP24-267I24.2|A430035B10Rik|LOC100862035	-1.49281	0.0348158	22262
Hist1h2be|Hist1h1e|Hist1h2bg|Hist1h2bc|Gm11398	-1.47278	0.0084898	50879
Lrp2bp	-1.46859	0.00184889	29157
P2rx2	-1.43998	0.0325704	19683
Spc25	-1.43635	0.0121197	7508
Cngb3	-1.436	0.00573043	12685
BE949265	-1.43398	0.0415852	60177
Abca8a	-1.42534	0.0090868	46331
RP23-281E24.2|A930033H14Rik	-1.42525	0.0232225	41475
Ly6c2	-1.41216	0.0374597	56543
Chordc1	-1.40684	0.013903	31985
Rabgef1	-1.404	0.00256856	18240
BC030499|RP23-185A18.11	-1.39773	0.00116471	43506
Ighv3-6	-1.39392	0.0483036	49177
Slco1a4	-1.39311	0.0291442	23763
A930009A15Rik|RP23-43M12.1	-1.37827	0.00400286	40474
Vmn2r-ps52	-1.37708	0.0194563	26295
Otor	-1.37632	0.047868	5951
Wdr78	-1.37443	0.0196849	15674
Spp1	-1.37403	0.00989617	17743
Gabra2	-1.37278	0.00587481	19260
Ly6a	-1.36888	0.0313401	56541
mmu-mir-6352	-1.36726	0.00461937	2589
Lrit2	-1.36648	0.00320835	52396
Hist1h4i|Hist1h4m|Hist1h4b|Hist1h4a|Hist4h4|Hist1h4n	-1.36613	0.0257371	50818
Prex2	-1.3611	0.0167323	53
Mir687	-1.35315	0.0133682	54354
Ankrd34c	-1.35127	0.0368397	34652
A330023F24Rik|Mir29b-2|Mir29c|mmu-mir-29c|mmu-mir-29b-2	-1.35105	0.0132212	1862
RP23-337O1.3|Gm10101	-1.35065	0.0325805	53899
Lamp3	-1.35036	0.0200511	58478
Slirp|RP23-285E19.2	-1.34679	0.0399817	47501
Olfr1369-ps1	-1.34346	0.0493352	49409
Mrpl34	-1.34074	0.00521667	29420
Chrnb3	-1.33992	0.0163546	28990
Cartpt	-1.33967	0.0125897	51759
Olfr1137	-1.33773	0.0281431	7803
D330050G23Rik|RP23-326F22.3	-1.33636	0.0129484	5541
Kctd21	-1.33602	0.000115189	25351
Senp8	-1.33383	0.0448067	34257
2010007H06Rik	-1.33361	0.0150412	32469
Tph2	-1.33275	0.0151516	42027
A830092H15Rik	-1.3323	0.00368347	9466
Mir344e	-1.32802	0.0189737	27358
Chst3	-1.32677	0.0344478	41367
Mir365-1	-1.32372	0.0465829	57314
Olfr799	-1.3228	0.00298213	40789
Fam159b	-1.32279	0.0390709	51839
Defb23	-1.32219	0.019907	8701
Mypn	-1.32015	0.0185135	41414
4930448D08Rik|AC108433.3	-1.31711	0.0356643	62858
Vax2os1_2	-1.31304	0.0412118	21353
Diap3	-1.31266	5.18685e-05	54484
Pfkl	-1.31265	0.0425565	41574
Ttll2	-1.31178	0.00329707	60702
Wdr31	-1.31131	0.0286798	15294
Ccdc24|Gm17114|Gm20520|RP23-133J9.12|RP23-133J9.11	-1.31002	0.00265876	16713
Dusp19	-1.30799	0.0133133	9270
D16Ertd472e|RP23-122F3.1	-1.30337	0.0165288	59086
BC030476	-1.30336	0.00514295	55072
Car15	-1.30177	0.0434428	59319
D530049I02Rik	-1.30163	0.0321169	615
CH36-200G6.2|Gm9752	-1.30082	0.0334625	51974
Prdm9	-1.30015	0.0159168	60803
Htr2a	-1.29783	0.00296659	53029
Tfb1m	-1.29732	0.00655421	60660
Mir344d-1	-1.29389	0.0144589	27352
Pla2r1	-1.29286	0.00770855	7415
Mir1983	-1.29251	0.041924	50811
1700121F15Rik|Gm13069|RP23-173D8.3|RP23-173D8.4	-1.29228	0.000278089	14453
Snx16	-1.29065	0.00490587	10941
Slc22a28	-1.29005	0.0260804	64900
Rit2	-1.2887	0.000973887	63205
Slc22a30|AC166748.1	-1.28781	0.0265883	65603
Katnal2	-1.28679	0.00473551	63713
Cox20|Fam36a	-1.2848	0.0221531	1666
Ighv1-62-2	-1.28274	0.0102852	49227
Ighv1-71	-1.28274	0.0102852	49236
Cap2	-1.28123	0.0271677	49783
Hist1h2bc|Hist1h2bg|Hist1h2be	-1.28065	0.0138115	49505
Sgpp2	-1.28048	0.00719737	675
mmu-mir-6336	-1.27821	0.0204228	7275
Napepld	-1.2718	0.0362402	18730
Vwc2l|AC130481.1	-1.2675	0.0221195	585
5930422O12Rik	-1.26707	0.0040258	29020
Mcee	-1.26677	0.0276968	24986
Akr1e1	-1.2654	0.0137453	50626
LOC100861624|Gm7963|Gm7942|LOC625240|Gm6523	-1.2644	0.028839	65736
Ccng1	-1.26415	0.00482909	44889
1700034E13Rik|AC161119.1	-1.26377	0.0102651	62627
Olfr1308	-1.26353	0.0486176	8144
Noxred1	-1.2626	0.0083626	48728
Xbp1	-1.26207	0.0069495	42433
Dnajc19|Dnajc19-ps	-1.26167	0.00285201	11115
Otx2os1|RP23-131O4.2	-1.26165	0.0401151	52539
Rnf123	-1.26161	0.00768133	34882
Ddit4l	-1.25939	0.00964607	10689
2700012I20Rik	-1.2589	0.0499026	34198
Olfr636-ps1	-1.25866	3.06949e-05	27899
Slc25a35	-1.25567	0.0168715	43240
Grm8|Mir592	-1.25465	0.0317581	22370
3222401L13Rik	-1.2546	0.0309676	62483
Chml	-1.25455	0.0272687	3566
Pcp4	-1.25419	0.0286218	59314
Nefh	-1.25416	0.0458155	44464
2010109A12Rik|AC134827.3	-1.25406	0.042964	17614
Kcnj14	-1.25388	0.00057642	27012
Thoc5	-1.25276	0.00798398	42417
Mir205|mmu-mir-205|RP23-392F1.1	-1.25134	0.0422323	3793
1110020A21Rik	-1.25091	0.00841175	61942
BC046251|AC122184.3	-1.25052	0.0401017	24990
Ly6c1	-1.24998	0.0376748	56542
Lyve1	-1.24981	0.0143912	28080
2810029C07Rik	-1.24892	0.0469881	49015
Dusp11	-1.24637	0.0297432	23036
Tra2a	-1.24592	0.0086257	22651
Alg14	-1.24528	0.00132151	10525
Msantd1	-1.24519	0.0105026	17106
Hspa5	-1.24507	0.0119446	4454
St8sia1	-1.24463	0.0027227	23781
Lrrc51	-1.2442	0.0284112	27827
Mir344d-2|mmu-mir-344d-2	-1.24351	0.0175679	27353
6530401F13Rik|RP23-315C11.5	-1.24312	0.0122913	47381
Car3	-1.243	0.0157964	9406
Aqp11	-1.24097	0.0326322	27749
Ciao1	-1.23982	0.00697074	8355
9430002A10Rik	-1.23971	0.0366101	29653
1110002L01Rik|RP23-83G6.1	-1.23944	0.00322221	47963
Olfr1282	-1.23912	0.0482847	8129
mmu-mir-6389	-1.23861	0.00373086	24947
Mir28	-1.23815	0.0419032	57516
9130008F23Rik	-1.23799	0.0369783	61393
Olfr821	-1.23752	0.0365561	40799
Smug1	-1.23733	0.0157339	57117
A230056P14Rik|Gm15888|AC102121.3|AC102121.4	-1.23615	0.0100229	24941
A430089I19Rik|Gm16522|LOC100503733	-1.23541	0.0276321	19478
Ppil6	-1.23525	0.0483357	39519
Bcl6	-1.23433	0.0359553	58544
Cck	-1.23385	0.00289269	35098
Hspb6	-1.23299	0.00555625	24574
Wdyhv1	-1.23216	0.00594955	55240
Tubb4a	-1.23215	0.0400537	61633
Rpe	-1.23209	0.00900152	558
Vmn1r173	-1.23171	0.0233031	24367
Thnsl1	-1.23086	0.0268534	4179
Faim2	-1.23041	0.0160199	57021
Arhgap15	-1.23002	0.0276478	4575
Nek1	-1.2294	0.0101316	29281
Bbs12	-1.22933	0.0253414	12478
Zfp455	-1.22927	0.0247811	50067
Bcs1l	-1.2287	0.0279512	635
Acbd7	-1.22776	0.0183178	3850
Mir5103	-1.22724	0.0399938	2128
Vmn2r-ps65	-1.22693	0.0310751	27646
A430089I19Rik|Gm3176	-1.22595	0.0487337	19481
Uqcr10|RP23-280J3.4	-1.22539	0.0339593	44461
D630041G03Rik	-1.22508	0.0389255	26154
Kcnab2|Gm16334|RP23-421E12.15	-1.22435	0.0104104	16592
Tppp	-1.22357	0.0301201	50139
Vmn2r29|RP23-344G11.3	-1.22342	0.047878	26219
Myf6	-1.22328	0.00975066	41957
Ssbp2	-1.22298	0.00377201	50264
4930451I11Rik	-1.22189	0.0482862	28274
Samhd1	-1.22141	0.00878312	8813
Vmn1r-ps125|RP23-9O13.4	-1.22085	0.0308354	49486
Mir344c	-1.22083	0.0209358	27366
Smim11|Fam165b	-1.22052	0.00746679	58174
Entpd3	-1.22019	0.0153028	33445
Ubxn2b	-1.21939	0.0173894	12559
Zc2hc1c|Fam164c	-1.21933	0.0157406	47453
Pdia6	-1.21927	0.0474027	46770
Vtn	-1.21862	0.0127483	43514
Ranbp6	-1.21801	0.0447087	65191
Atp5s	-1.21759	0.0090293	47200
Ift80	-1.21757	0.00668554	11409
Vmn1r170	-1.2162	0.0125851	24364
Efemp1	-1.21566	0.00944566	42643
Coch	-1.21554	0.047003	47043
Pdia5	-1.21404	0.00237995	58692
Hrsp12	-1.21346	0.00304752	56166
Mis12	-1.2121	0.0331946	43328
Zfp260	-1.21142	0.0382445	24554
1700048O20Rik	-1.21062	0.0219997	33473
Taar8c	-1.21033	0.0161938	41024
Abhd6	-1.20948	0.0290623	52077
Adamts5	-1.20918	0.0242183	59118
Papss2	-1.20905	0.00694357	64311
Nabp1	-1.20894	0.00918144	2279
Arg2	-1.2082	0.0051041	47338
Wdr66	-1.20757	0.00573223	18128
Olfr1204	-1.20724	0.0437188	5165
A930001A20Rik|RP23-3D20.2	-1.20583	0.00717698	9408
2700097O09Rik|RP23-454K24.1	-1.20578	0.0219725	48372
Zfp389	-1.20552	0.0112079	50789
Vmn2r-ps37|RP24-77E13.9	-1.20475	0.0127633	26233
Ampd3	-1.20454	0.0387018	25634
Fam3c	-1.20452	0.0156063	22335
Higd2a	-1.20439	0.0128451	49882
Gngt1	-1.2041	0.00173933	20439
Cdk18	-1.20405	0.0369113	3032
Dnah9|Dnahc9	-1.20378	0.0274468	45330
Fn3k	-1.2037	0.0169356	44409
Dnajc28	-1.2035	0.0440979	59222
Olfr794	-1.20327	0.0068107	40788
Kcnj5	-1.20295	0.0205447	33824
1810022K09Rik	-1.20226	0.0104259	10398
Pcolce2	-1.20182	0.0428981	33046
Chchd5	-1.20137	0.00706149	5774
Slc9a5	-1.2013	0.0152005	29840
Pfn3	-1.20058	0.0262795	51299
Creld2	-1.20022	0.0358803	55678
