# Supplementary material for: Gene expression profile of the murine ischemic retina and its response to Aflibercept (VEGF-Trap)
Source: Sci Rep. 2021 Jul 28;11:15313. doi: 10.1038/s41598-021-94500-1 (PMC8319207; doi:10.1038/s41598-021-94500-1)
Supplement: Supplementary file 16 — Supplementary Table 15. [file 41598_2021_94500_MOESM16_ESM.xlsx]

## Sheet: Sheet1
Supplementary Table 15. Differentially up-regulated genes in retinas of AFL-treated OIR mice relative
to retinas of OIR mice at P14 ordered by fold change. Transcript ID is an identifier assigned by Affymetrix
microarrays. Predicted genes, X- and Y-chromosome linked genes, and transcripts without an assigned
gene name are ommited.
Gene name	Fold change	P-value	Transcript ID
Ly6a	1.50198	0.0276883	56541
Rgr	1.3241	0.0091014	53721
Mir323	1.32131	0.0337651	47792
Hmgcs2	1.31661	0.0247407	10279
LOC101056212|LOC101055653	1.29236	0.0323483	65686
Lrat	1.27622	0.0152931	11515
Arid5b	1.26771	0.0361269	41457
Mir1843|Scarna3b	1.26012	0.0229755	48607
Mir1969	1.2594	0.0134342	29404
Npas4	1.242	0.0461863	64786
Igkv8-21	1.23948	0.0433853	23989
Mir211	1.21841	0.0241863	24984
Plcb1	1.21495	0.0433222	5881
4933415A04Rik	1.21285	0.0124205	42787
Scara3	1.21251	0.0428889	54233
Scg2	1.20813	0.0482896	2610
BC027072	1.20025	0.027943	61787
