# Supplementary material for: Gene expression profile of the murine ischemic retina and its response to Aflibercept (VEGF-Trap)
Source: Sci Rep. 2021 Jul 28;11:15313. doi: 10.1038/s41598-021-94500-1 (PMC8319207; doi:10.1038/s41598-021-94500-1)
Supplement: Supplementary file 17 — Supplementary Table 16. [file 41598_2021_94500_MOESM17_ESM.xlsx]

## Sheet: Sheet1
Supplementary Table 16. Differentially down-regulated genes in retinas of AFL-treated OIR mice
relative to retinas of OIR mice at P14 ordered by fold change. Transcript ID is an identifier assigned
by Affymetrix microarrays. Predicted genes, X- and Y-chromosome linked genes, and transcripts
without an assigned gene name are ommited.
Gene name	Fold change	P-value	Transcript ID
Lama4	-1.45291	0.0337637	39475
Esm1	-1.43118	0.0101598	50528
Ppic	-1.40989	0.0476533	63432
Aplnr	-1.3803	0.00480641	5066
Nid1	-1.37913	0.00971765	49338
Cd34	-1.3593	0.0189503	1861
Sik2	-1.34391	0.0181054	34117
Kdr	-1.30081	0.048376	19323
Pdgfb	-1.30072	0.0488987	56702
Angpt2	-1.29444	0.0442848	30416
Eng	-1.28438	0.0156816	9267
Lipg	-1.27594	0.00583713	63688
Pcdh18	-1.25173	0.00678706	11221
Pnpla3	-1.23253	0.0447837	55608
Pecam1	-1.22174	0.0220809	46264
BC046401|RP23-108D12.3	-1.21719	0.0115589	6375
Igfbp7	-1.21638	0.0163746	19351
Col4a1	-1.21627	0.0260002	30316
Serpinh1	-1.20817	0.00169777	27777
Zdhhc5	-1.20513	0.010243	7684
Fli1	-1.20084	0.014489	33825
