# Supplementary material for: Gene expression profile of the murine ischemic retina and its response to Aflibercept (VEGF-Trap)
Source: Sci Rep. 2021 Jul 28;11:15313. doi: 10.1038/s41598-021-94500-1 (PMC8319207; doi:10.1038/s41598-021-94500-1)
Supplement: Supplementary file 18 — Supplementary Table 17. [file 41598_2021_94500_MOESM18_ESM.xlsx]

## Sheet: Sheet1
Supplementary Table 17. Differentially up-regulated genes in retinas of AFL-treated OIR mice
relative to retinas of OIR mice at P17 ordered by fold change. Transcript ID is an identifier assigned
by Affymetrix microarrays. Predicted genes, X- and Y-chromosome linked genes, and transcripts
without an assigned gene name are ommited.
Gene name	Fold change	P-value	Transcript ID
2610528A11Rik	1.84586	0.00846288	53723
Gabra4	1.53949	0.0121732	19263
Gabrb1	1.44527	0.0305087	17382
Spink13	1.43835	0.00310719	63538
Shc3	1.38248	0.00436074	51239
P2rx2	1.35063	0.00194349	19683
Kcnk9	1.34828	0.00376211	56496
Lgi2	1.34774	0.0066772	19115
BC055402	1.34408	0.0463143	2341
Tmem26	1.30658	0.00432084	39804
Glra1	1.29709	0.00135475	45125
Mir467c	1.29171	0.0419301	43665
Dgkg	1.27652	0.00137071	58524
Plcb1	1.27172	0.0185923	5881
Gabrg3	1.26847	0.0395037	27094
Cck	1.25834	0.00679323	35098
A830039N20Rik|RP24-486D21.1	1.25827	0.00593585	53549
Kcnd2	1.25373	0.0370879	20587
Tmem196	1.24555	0.0125244	47956
Spc25	1.24468	0.0428534	7508
Kcnc2	1.23369	0.0477401	40451
Kcna4	1.23052	0.00832212	5437
Rbm24	1.22638	0.0265022	49781
CAAA01064564.1	1.22482	0.0483935	65753
Olfr1391	1.21515	0.015851	42862
Cplx1	1.21242	0.0312115	19642
Mir1905	1.21206	0.0325156	11598
Fam19a4	1.20762	0.0324494	23202
Rgs16	1.20649	0.0324182	1363
Slc35f1	1.20375	0.0307897	39624
