# Supplementary material for: Gene expression profile of the murine ischemic retina and its response to Aflibercept (VEGF-Trap)
Source: Sci Rep. 2021 Jul 28;11:15313. doi: 10.1038/s41598-021-94500-1 (PMC8319207; doi:10.1038/s41598-021-94500-1)
Supplement: Supplementary file 19 — Supplementary Table 18. [file 41598_2021_94500_MOESM19_ESM.xlsx]

## Sheet: Sheet1
Supplementary Table 18. Differentially down-regulated genes in retinas of AFL-treated OIR mice
relative to retinas of OIR mice at P17 ordered by fold change. Transcript ID is an identifier assigned
by Affymetrix microarrays. Predicted genes, X- and Y-chromosome linked genes, and transcripts
without an assigned gene name are ommited.
Gene name	Fold change	P-value	Transcript ID
Mgp	-2.2597	0.0037227	23734
Mir1896|4930470G03Rik|RP23-54E4.1	-2.04561	0.000418509	49415
Esm1	-1.8852	0.0463185	50528
Mki67	-1.77918	0.000972017	28420
Angpt2	-1.75104	0.0267193	30416
Itga1|Pelo	-1.74192	0.0198843	51949
Eltd1	-1.70709	0.00311129	10816
Emcn	-1.69743	0.00172716	10686
Postn	-1.64524	8.55606e-05	9717
Cd93	-1.64329	0.0301872	8614
Gpr116	-1.6381	0.00465544	60138
Cd34	-1.6333	0.0020649	1861
Rgs5	-1.62274	0.0032711	1542
Cdh5	-1.61316	0.0210037	29801
Eng	-1.61169	0.0455132	9267
Lama4	-1.6058	0.00760916	39475
Nid1	-1.5695	0.0381988	49338
Hmox1	-1.56657	0.032857	29473
Ednra	-1.55968	0.00484649	31118
Aspn	-1.55732	0.0121943	49815
n-R5s88	-1.54334	0.0370783	33127
Igfbp7	-1.52289	0.00229887	19351
Tm4sf1	-1.51969	0.0133975	11312
Hsd17b2	-1.47714	0.0111661	30032
Ppic	-1.47412	0.00152366	63432
n-R5s115	-1.47196	0.0265927	31725
n-R5s151	-1.46996	0.0277677	24239
Anxa3	-1.46973	0.00493621	17647
Mcam	-1.45878	0.0498209	32351
Abcc9	-1.42807	0.0215573	23778
Aqp1	-1.40264	0.0047133	21087
Nostrin	-1.40097	0.00732949	4836
Clec14a	-1.37997	0.0145553	48423
Tpm4	-1.37843	0.0126554	29442
Lrrc2	-1.3716	0.0351878	33320
Cd109	-1.37006	0.0360734	32903
Adamts19	-1.36134	0.000519035	62694
Tgfbi	-1.35473	0.00457033	49940
Anxa2	-1.35206	0.00570663	32769
Sik2	-1.34706	0.000997345	34117
Fam188b2	-1.34635	0.016449	11333
Cyr61	-1.3453	0.0387796	12358
n-R5s210	-1.3396	0.0391755	254
n-R5s64	-1.33509	0.0499835	48708
Lcp1	-1.33177	0.00153059	53038
Arhgap29	-1.32605	0.0128009	10536
RP23-281E24.2|A930033H14Rik	-1.32239	0.0291544	41475
Lamb1|Lamb1-1	-1.32199	0.000910903	46892
Snord104	-1.31929	0.0184407	44130
Cnn2	-1.31879	0.0251793	39983
Drd4	-1.31739	0.0282285	26044
AU021092|RP23-162H6.1	-1.3156	0.0122082	58304
Cxcr4	-1.31333	0.0171973	2992
Top2a|Gm23451	-1.3095	0.00451172	46026
Gfap	-1.30898	0.00935067	46189
Nes	-1.30765	0.0132344	10016
Snord123	-1.30488	0.00475707	56148
Trp53i11	-1.30005	0.0227301	5279
Lxn	-1.29737	0.0282595	11400
Pecam1	-1.29413	0.0267829	46264
Cldn5	-1.28736	0.00217557	57405
Ctla2a	-1.28555	0.0134337	51385
n-R5s204	-1.28042	0.0227798	5605
n-R5s60	-1.28027	0.0437545	48467
Rasgrp3	-1.27558	0.0077593	60476
Rbp1	-1.27149	0.0181568	33078
Nid2	-1.27012	0.0491998	52162
AI197445	-1.2669	0.00295181	50437
Ccnb2	-1.26667	0.028269	34428
Myh9|Gm22107	-1.26583	0.0359465	56630
Ipo5	-1.26518	0.0220513	53297
Pdgfrb	-1.26487	0.0423341	62724
Stat3	-1.26428	0.0242331	46123
Osmr	-1.25859	0.0410132	55990
S100a6	-1.25735	0.0226421	10112
Tubb6	-1.25171	0.000959233	62805
Ptprb	-1.24894	0.0210112	40478
Plat	-1.24674	0.0082551	28918
Palmd	-1.24552	0.00402754	12090
Mcm6	-1.24532	0.000258548	2989
Slc16a14	-1.24243	0.0446757	2671
n-R5s176	-1.2417	0.0356934	18048
Irf7	-1.23832	0.0110549	28498
Pgbd1	-1.23487	0.0488331	50782
Cd248	-1.23423	0.037845	63900
Lamc1	-1.23423	0.0197473	3232
Itih5	-1.23323	0.039281	3924
Kif11	-1.23283	0.00656166	64373
n-R5s152	-1.23124	0.0246642	26505
Fli1	-1.2312	0.0257772	33825
Arhgdib	-1.23049	0.00133094	23736
Rhoc	-1.2304	0.0024994	10380
Lgals1	-1.23031	0.0364626	55487
Piezo2|Fam38b	-1.22951	0.000249546	63543
Pdgfb	-1.22939	0.00830257	56702
Ano1	-1.22809	0.00699919	28576
Ctsc	-1.22556	0.0139696	25263
Cd38	-1.22437	0.0165696	17188
Itgb1	-1.22416	0.0169252	30219
Lyz2	-1.22335	0.0304641	42064
n-R5s25	-1.22112	0.0424488	62396
Hist1h2ab|Hist1h2ao|Hist1h2ai|Hist1h2ap|Hist1h2an	-1.21641	0.0464352	49510
Tac2	-1.21632	0.00460224	40713
Ckap2	-1.21604	0.00397959	30480
Tpx2	-1.21483	0.028864	6124
Hebp1	-1.21402	0.000410915	23713
Atp2b4|mmu-mir-6903	-1.21149	0.0430194	3059
RP24-548P4.1|Gm13342	-1.20807	0.022463	6905
Prss56|AC102611.2	-1.2071	0.0151326	795
Dip2b	-1.20675	0.00743665	55859
Cald1	-1.20447	0.0172311	20759
Pde2a	-1.20287	0.0100764	25436
Gpx8	-1.20203	0.0249869	51921
Edn1	-1.20185	0.0320281	49730
Frmpd1	-1.20147	0.00295302	13007
Clic1	-1.20112	0.0252034	59970
F2r	-1.20066	0.00990869	51696
Ptprn	-1.20063	0.00876386	2577
Naf1	-1.20024	0.025133	29322
