# Supplementary material for: Gene expression profile of the murine ischemic retina and its response to Aflibercept (VEGF-Trap)
Source: Sci Rep. 2021 Jul 28;11:15313. doi: 10.1038/s41598-021-94500-1 (PMC8319207; doi:10.1038/s41598-021-94500-1)
Supplement: Supplementary file 20 — Supplementary Table 19. [file 41598_2021_94500_MOESM20_ESM.xlsx]

## Sheet: Sheet1
Supplementary Table 19. Differentially up-regulated genes in retinas of OIR+AFL(x2) mice relative
to retinas of OIR mice at P19 ordered by fold change. Transcript ID is an identifier assigned by
Affymetrix microarrays. Predicted genes, X- and Y-chromosome linked genes, and transcripts
without an assigned gene name are ommited.
Gene name	Fold change	P-value	Transcript ID
2610528A11Rik	2.20709	0.0143847	53723
Scarna3a|Mir1843b	1.5719	0.0301669	1428
Defa-ps1	1.40505	3.40854e-05	28886
AC122800.2|Gm15354	1.39992	0.01774	30941
Vmn1r117	1.33049	0.0106322	26525
Pfkl	1.32873	0.0470533	41574
Hmgcs2	1.328	0.0208717	10279
Taar7d	1.31287	0.0311313	39357
Olfr687	1.30594	0.0114691	25549
Olfr767	1.2994	0.00975604	42305
Olfr409-ps1	1.29789	0.00777529	43394
Rps19-ps11	1.28315	0.00843186	41221
Mir103-1	1.27914	0.0199558	42744
Olfr532	1.27719	0.00221945	28470
Trbv24	1.27041	0.0121422	20858
Lyz2	1.26897	0.0413822	42064
Olfr746	1.26715	0.0158576	52566
Mir5103	1.26203	0.0295318	2128
Defa-ps6	1.25307	0.0320929	28856
Slirp|RP23-285E19.2	1.25205	0.0449243	47501
Ephx2	1.25182	0.0158617	54237
Zc2hc1c|Fam164c	1.24887	0.0109854	47453
Rnf207	1.24411	0.0280682	16589
4930520K10Rik|RP23-236A6.1	1.24039	0.0439862	41182
Mir5127	1.23863	0.0024611	63768
D630028G08Rik	1.23377	0.00184615	39763
Olfr333-ps1	1.22981	0.0456251	45156
Pacrg	1.22903	0.00850194	60742
RP23-264P8.1	1.22738	0.0316002	32874
TTC28-AS1_1	1.22676	0.0133628	19700
Ccdc87	1.22513	0.00317032	63890
mmu-mir-380	1.22399	0.00136368	48979
Cartpt	1.22062	0.043545	51759
2310008H04Rik|Spidr	1.21824	0.0277147	58401
Rdh5	1.21631	0.0122899	42356
LOC100861624|Gm7963|Gm7942|LOC625240|Gm6523	1.20885	0.0453948	65736
Vmn1r-ps18	1.20881	0.0276752	21126
Olfr1112	1.20723	0.0303815	5108
n-R5s31	1.20626	0.0327593	58403
Zfp511	1.20585	0.00357573	25999
4933407I18Rik|Gramd2	1.20505	0.0124585	32603
mmu-mir-6539	1.20412	0.0247731	54265
Hfe2	1.20287	0.0226312	10249
2810404F17Rik|RP23-480M17.1	1.2013	0.0327821	59273
Zdhhc23	1.20082	0.0355188	58781
