# Supplementary material for: Gene expression profile of the murine ischemic retina and its response to Aflibercept (VEGF-Trap)
Source: Sci Rep. 2021 Jul 28;11:15313. doi: 10.1038/s41598-021-94500-1 (PMC8319207; doi:10.1038/s41598-021-94500-1)
Supplement: Supplementary file 21 — Supplementary Table 20. [file 41598_2021_94500_MOESM21_ESM.xlsx]

## Sheet: Sheet1
Supplementary Table 20. Differentially down-regulated genes in retinas of OIR+AFL(x2)
mice relative to retinas of OIR mice at P19 ordered by fold change. Transcript ID is an
identifier assigned by Affymetrix microarrays. Predicted genes, X- and Y-chromosome
linked genes, and transcripts without an assigned gene name are ommited.
Gene name	Fold change	P-value	Transcript ID
Abcc9	-1.32889	0.0323795	23778
Slc16a14	-1.32116	0.0197138	2671
Olfr516	-1.30741	0.0256993	28039
Mirlet7g	-1.30606	0.0155347	33181
Kcnj8	-1.29755	0.00316642	23777
Sprr1a	-1.28238	0.0201266	11674
Olfr1205	-1.27837	0.00557453	5164
Olfr346	-1.26605	0.0201434	4499
Eid3	-1.26256	0.0020514	40082
Gml	-1.262	0.0402715	56534
mmu-mir-6338	-1.26037	0.0146821	43346
Ubqlnl	-1.25855	0.0366994	27908
1700027J07Rik	-1.25469	0.00115917	39559
Hnrnph1	-1.25152	0.0185242	42900
Pnmal2	-1.25038	0.0131708	24253
Serpini1	-1.2495	0.00426341	9911
Ccdc112	-1.24504	0.0143971	63392
Atp1b3	-1.24493	0.0398468	34708
Uchl5	-1.24017	0.0244206	1300
RP23-265F16.5	-1.23976	0.0294702	32198
Sox4	-1.2397	0.008446	50964
Sox2	-1.23544	0.0320885	9554
Pik3r3	-1.23481	0.0263923	13765
Gad2	-1.22644	0.0379315	4187
Paqr9	-1.22597	0.0298204	33041
Olfr113	-1.22304	0.031353	61360
Srsf1	-1.22268	0.0424347	43709
Pcdhb5	-1.22242	0.0259169	62462
4833412C05Rik	-1.22041	0.0123354	27438
Olfr1138	-1.21768	0.0066649	7804
Tmx3	-1.21591	0.0277755	63015
Scgb1b26-ps|RP24-216F23.6	-1.21533	0.0294343	24632
C030005K15Rik	-1.21522	0.0274563	41888
LOC101056362|Gm7292	-1.21426	0.0148645	21734
Hmgcs1	-1.21285	0.00478416	50596
Hnrnpul2	-1.20672	0.000862259	64004
Angpt2	-1.20499	0.0330227	30416
mmu-mir-6975	-1.20474	0.034627	59984
Olfr1198	-1.20454	0.0388421	7836
RP23-292F17.1	-1.20249	0.0307651	32808
Pcdhb11	-1.20203	0.0347387	62470
Pcdhb4	-1.20179	0.0246185	62461
