# Supplementary material for: Gene expression profile of the murine ischemic retina and its response to Aflibercept (VEGF-Trap)
Source: Sci Rep. 2021 Jul 28;11:15313. doi: 10.1038/s41598-021-94500-1 (PMC8319207; doi:10.1038/s41598-021-94500-1)
Supplement: Supplementary file 22 — Supplementary Table 21. [file 41598_2021_94500_MOESM22_ESM.xlsx]

## Sheet: Sheet1
Supplementary Table 21. Differentially up-regulated genes in retinas of OIR+AFL(x3) mice relative
to retinas of OIR mice at P19 ordered by fold change. Transcript ID is an identifier assigned by
Affymetrix microarrays. Predicted genes, X- and Y-chromosome linked genes, and transcripts
without an assigned gene name are ommited.
Gene name	Fold change	P-value	Transcript ID
2610528A11Rik	2.72864	0.00779575	53723
Snord58b	1.52072	0.0275568	62899
BE949265	1.49017	0.0365955	60177
Ak4|Ak3l1	1.4602	0.00610468	13551
Snora34	1.45342	0.0397062	56985
Klhl38	1.44927	0.0425223	56386
A930041C12Rik|AC117574.2	1.44333	0.0157863	19623
Selenbp1	1.44101	0.0472896	10182
Bnip3	1.38894	0.00338058	28443
Slc16a3	1.36767	0.0398684	44396
Egln1	1.36455	0.00546638	31784
2510046G10Rik	1.35805	0.0293178	28264
Scarna2	1.33973	0.0297354	12022
Vmn1r-ps114|RP23-75H1.9	1.32768	0.0425261	50848
Olfr482	1.32624	0.00843806	28024
RP23-103E11.2|Gm5321	1.32536	0.0183334	24075
AC164119.1|Gm6272	1.32379	0.00730971	20269
Vmn2r-ps52	1.32363	0.0273125	26295
2010007H06Rik	1.31966	0.0185261	32469
Pdlim3	1.3153	0.0360823	29152
Pdk1	1.31476	0.022186	4881
Mir100	1.30191	0.0374248	32319
Dnah9|Dnahc9	1.30159	0.0364997	45330
Olfr612	1.29947	0.0162323	27874
Ak3l2-ps	1.29888	0.0349294	4894
mmu-mir-6385	1.29539	0.0436912	32580
Rps19-ps11	1.29245	0.00590545	41221
Rps11	1.29127	0.0227609	26980
Hist1h2bc|Hist1h2bg|Hist1h2be	1.28775	0.0188709	49505
Mir103-1	1.27898	0.0390977	42744
LOC101055633	1.27748	0.0361493	60503
Lrrc51	1.27032	0.0241987	27827
Slc6a13	1.26856	0.0465831	21787
Rpl35a-ps7	1.26681	0.049443	22624
Cd180	1.26451	0.0372452	50398
Mab21l1	1.26267	0.019685	9742
AC127348.2|Gm15483	1.25568	0.03033	28400
Rps15a-ps3	1.25423	0.025313	14499
Rps11-ps5|AC158136.2	1.24755	0.0291371	27735
2310008H04Rik|Spidr	1.24625	0.0273348	58401
Acot13	1.2462	0.0481882	50912
Olfr297	1.24352	0.0319228	25247
Olfr229	1.24334	0.00928501	32293
Fam162a	1.24217	0.0229412	58703
Rpl31-ps18	1.24123	0.0116738	64584
2900055J20Rik	1.2409	0.0346242	62519
Tpt1-ps5	1.23803	0.0484449	32224
LOC100504676	1.23702	0.024494	55594
Olfr1015	1.23452	0.0313282	5081
Mif	1.23361	0.0475065	41524
Snord45b	1.22875	0.0405085	12442
Rpl23a-ps2|RP23-83I13.7	1.22431	0.0394738	43324
RP23-424B7.2|Gm4705	1.21972	0.0477725	61718
Pgk2	1.21827	0.0303781	61387
2010003O02Rik|RP23-9F23.4	1.21659	0.00330728	12866
Olfr123	1.21482	0.0296955	60088
Slc7a11	1.21475	0.0493877	11226
Olfr904	1.21378	0.0372834	32253
Mir125b-2	1.21221	0.0291241	58034
Olfr1397-ps1	1.2055	0.0251195	46310
Pgk1	1.20488	0.0297584	48032
Timm8b	1.20225	0.0409431	32452
