# Supplementary material for: Gene expression profile of the murine ischemic retina and its response to Aflibercept (VEGF-Trap)
Source: Sci Rep. 2021 Jul 28;11:15313. doi: 10.1038/s41598-021-94500-1 (PMC8319207; doi:10.1038/s41598-021-94500-1)
Supplement: Supplementary file 23 — Supplementary Table 22. [file 41598_2021_94500_MOESM23_ESM.xlsx]

## Sheet: Sheet1
Supplementary Table 22. Differentially down-regulated genes in retinas of OIR+AFL(x3) mice relative
to retinas of OIR mice at P19 ordered by fold change. Transcript ID is an identifier assigned by
Affymetrix microarrays. Predicted genes, X- and Y-chromosome linked genes, and transcripts
without an assigned gene name are ommited.
Gene name	Fold change	P-value	Transcript ID
E230015J15Rik|RP23-295E4.2	-1.58117	0.00151069	44586
Abcc9	-1.50898	0.00439114	23778
Kcnj8	-1.38451	0.0258682	23777
RP24-195I15.7	-1.38366	0.0205441	52267
Mir544	-1.34765	0.0150711	47812
Tmem255b|Fam70b	-1.34351	0.0458445	28762
3110043A19Rik|RP23-155J3.6	-1.34033	0.0326903	45253
mmu-mir-7221	-1.33759	0.00993027	5270
Sephs2	-1.33278	0.0411655	28294
BB365896|RP24-492L15.3	-1.32801	0.04448	21138
1700018B24Rik	-1.31993	0.0181406	11218
Vwf	-1.3197	0.0277452	21878
Abcb1a	-1.31522	0.0460998	16772
mmu-mir-6408	-1.31502	0.0485575	39705
Metrn	-1.31167	0.0314101	59703
mmu-mir-6997	-1.3116	0.0479581	4358
Mit1/Lb9	-1.30983	0.0159698	20709
Tdpoz3	-1.307	0.035829	10158
Tek	-1.30535	0.039712	13471
Foxc2	-1.30053	0.0239465	30078
4930551L18Rik|RP23-77I17.2	-1.29349	0.0307867	15584
RP23-279M5.1	-1.2908	0.0028709	29635
Mrps28	-1.28644	0.0466451	10916
RP23-282G22.3	-1.286	0.0163612	34532
Higd1b	-1.28486	0.0118515	44047
Vmn2r84	-1.28435	0.0230199	42358
Olfr1456-ps1	-1.28272	0.0298945	65015
1700101G07Rik	-1.28173	0.017836	6449
Olfr380	-1.27595	0.0341555	45506
Adh6-ps1	-1.27404	0.0421392	10708
Ipp	-1.26876	0.0130875	13768
Snx33	-1.26808	0.0357853	34195
Prf1	-1.26593	0.0352455	39713
Olfr725	-1.26364	0.0274412	53949
Myct1	-1.26304	0.0261047	39190
Odf1	-1.26255	0.016669	55120
Dynap	-1.26125	0.0468241	63631
Col3a1	-1.25827	0.0460922	341
Slc16a14	-1.25822	0.0332844	2671
Prh1	-1.25717	0.0210455	21971
RP23-389M1.2	-1.25515	0.0250993	55310
Olfr97	-1.25478	0.0191587	61346
Gml	-1.25295	0.047526	56534
Pecam1	-1.25179	0.0368649	46264
Pnmal2	-1.25052	0.0249496	24253
Svs5	-1.25026	0.0370306	6335
Cypt4|Cypt9|Cypt10	-1.24971	0.0473831	32088
A530099J19Rik	-1.24823	0.00488729	50768
9430076G02Rik|Redrum	-1.2465	0.0247227	62651
Scgb2a2	-1.2438	0.0384978	64022
Sox2	-1.24328	0.00686129	9554
Zfp572	-1.24203	0.0034738	55262
Tshb	-1.23687	0.0411818	11895
Mirlet7g	-1.23602	0.0330883	33181
Vrtn	-1.23576	0.0417507	47441
Olfr1206	-1.23574	0.0173384	5166
Mir133a-1	-1.23571	0.0114201	63080
mmu-mir-6987	-1.23018	0.0382819	64821
Scgb2b2|Abpe	-1.23003	0.0103734	24597
1700065O20Rik	-1.22799	0.0490342	63415
Fpr-rs6	-1.22762	0.00266019	60835
Trmt1	-1.22629	0.0041605	31837
Mir184	-1.22504	0.00678447	34653
2810030D12Rik	-1.22272	0.0370288	28758
Olfr1223	-1.22271	0.02077	7854
4930444G20Rik|RP23-193J20.3	-1.2227	0.0262466	40989
Olfr1490	-1.2191	0.026642	64124
mmu-mir-8120	-1.21759	0.0478965	9838
Fam19a4	-1.21756	0.0420845	23202
Ctxn2	-1.21457	0.0182402	5704
C630050I24Rik	-1.2128	0.048396	29888
Olfr1096-ps1|Gm13723|RP23-25M5.2	-1.21261	0.010914	7769
Smndc1	-1.21123	0.0104248	65506
Rbpsuh-ps1	-1.21038	0.0208102	13068
Rrp12	-1.21015	0.0352856	65349
Ighv2-2	-1.21007	0.0323506	49142
Plac8l1	-1.20943	0.0160956	63350
Olfr127	-1.20674	0.01825	60094
Mir301b	-1.2067	0.0323334	58424
RP24-228F21.2|A130066N16Rik	-1.20638	0.0206189	33840
Mir219-2	-1.20535	0.0149787	7069
Olfr594	-1.20456	0.0429381	25489
Clic6	-1.20344	0.00569161	58178
Trbv29|TRB	-1.20248	0.00405172	20859
Cirbp	-1.2011	0.0341827	39991
S100a3	-1.20098	0.00116051	10109
AA465934|AI450353|Snord7|RP23-381B19.7	-1.20094	0.0455038	43597
1700001K19Rik	-1.20063	0.0335691	48993
Leo1	-1.20005	0.0313402	32863
