# Supplementary material for: Gene expression profile of the murine ischemic retina and its response to Aflibercept (VEGF-Trap)
Source: Sci Rep. 2021 Jul 28;11:15313. doi: 10.1038/s41598-021-94500-1 (PMC8319207; doi:10.1038/s41598-021-94500-1)
Supplement: Supplementary file 24 — Supplementary Table 23. [file 41598_2021_94500_MOESM24_ESM.xlsx]

## Sheet: Sheet1
Supplementary Table 23. Differentially up-regulated genes in retinas of OIR+AFL(x3) mice relative
to retinas of OIR+AFL(x2) mice at P19 ordered by fold change. Transcript ID is an identifier assigned by
Affymetrix microarrays. Predicted genes, X- and Y-chromosome linked genes, and transcripts
without an assigned gene name are ommited.
Gene name	Fold change	P-value	Transcript ID
Egln3	1.35993	0.0251631	48355
Dsel	1.30589	0.0144817	2884
Slc7a11	1.29829	0.0353188	11226
Armcx3	1.27361	0.0357548	28324
2900055J20Rik	1.26572	0.00572096	62519
Stc1	1.25362	0.0187453	52954
Pcdhb3	1.23734	0.00632984	62460
Adamts19	1.22772	0.0343604	62694
Ttc9	1.22247	0.0164965	47383
RP23-18M12.1	1.22197	0.0375585	34530
Nabp1	1.22171	0.000901999	2279
4833424O15Rik|AC122030.1	1.21921	0.00781235	10502
Olfr578	1.2186	0.0456837	27855
Vsnl1	1.21695	0.0347999	48038
2310001K24Rik	1.21693	0.0280209	6309
1190002N15Rik	1.21205	0.00241412	34690
Uts2r	1.21187	0.00283489	44403
Olfr543	1.2098	0.0227409	27838
RP23-354M3.1|Gm5958	1.20436	0.000178784	54572
