# Supplementary material for: Gene expression profile of the murine ischemic retina and its response to Aflibercept (VEGF-Trap)
Source: Sci Rep. 2021 Jul 28;11:15313. doi: 10.1038/s41598-021-94500-1 (PMC8319207; doi:10.1038/s41598-021-94500-1)
Supplement: Supplementary file 25 — Supplementary Table 24. [file 41598_2021_94500_MOESM25_ESM.xlsx]

## Sheet: Sheet1
Supplementary Table 24. Differentially down-regulated genes in retinas of OIR+AFL(x3) mice relative
to retinas of OIR+AFL(x2) mice at P19 ordered by fold change. Transcript ID is an identifier assigned by
Affymetrix microarrays. Predicted genes, X- and Y-chromosome linked genes, and transcripts
without an assigned gene name are ommited.
Gene name	Fold change	P-value	Transcript ID
Mir184	-1.4688	0.0315233	34653
mmu-mir-6349	-1.45653	0.0405862	2209
mmu-mir-7221	-1.43631	0.0163374	5270
mmu-mir-6987	-1.43087	0.00968165	64821
mmu-mir-3569	-1.41027	0.0414438	24576
Lrrc8e	-1.40054	0.0236412	28665
Trav6n-6|Tcra	-1.39784	0.0217434	54769
Art4	-1.36113	0.0199159	23733
Olfr812	-1.35553	0.00353867	42325
Zdhhc2	-1.34945	0.0311291	31830
RP23-157N11.4|Gm11579	-1.34521	0.0163905	2397
Taar7d	-1.33679	0.0335693	39357
Vmn1r60	-1.33454	0.0372039	26190
mmu-mir-6973a	-1.32398	0.0172575	59981
Olfr1193	-1.31441	0.044816	5161
mmu-mir-6408	-1.3101	0.0458861	39705
Olfr1367	-1.30551	0.0498691	49413
4930551L18Rik|RP23-77I17.2	-1.3023	0.00449649	15584
Metrn	-1.30137	0.0120328	59703
RP24-326O4.1	-1.28827	0.00778732	34534
C630050I24Rik	-1.28713	0.0253514	29888
1700092K14Rik|RP23-175A18.3	-1.28363	0.00475343	44214
Defb22	-1.27898	0.00150875	8702
Inmt	-1.27761	0.011722	22736
4933401H06Rik	-1.27224	0.0361313	12270
E130120K24Rik|RP23-87H19.5	-1.27118	0.0265595	52502
Olfr1268-ps1	-1.26699	0.0332523	7889
Mir342	-1.26061	0.00219039	47733
Olfr1262	-1.25838	0.0395021	5173
4930577H14Rik|RP23-311D24.1	-1.25315	0.0374591	15553
Olfr1001-ps1	-1.25295	0.0260917	5074
3100002H09Rik	-1.2528	0.0387371	16004
2010109I03Rik	-1.25234	0.0452836	56538
Vmn1r-ps110|RP23-330D1.4	-1.24617	0.00698832	50839
Mir326	-1.2449	0.00817767	25396
Igfbp6	-1.24381	0.0481808	55915
Npffr2	-1.24314	0.0136815	17544
AC140325.2	-1.24149	0.0204041	65724
Ucn2	-1.24131	0.0243515	33272
Olfr1441	-1.24066	0.0249218	64087
Olfr1177-ps	-1.23917	0.0462163	7827
Hfe2	-1.23898	0.0278271	10249
Mir218-2	-1.23524	0.0126378	42740
Olfr97	-1.23518	0.0274774	61346
Scgb1b20	-1.23496	0.0388499	24619
Olfr595-ps1	-1.23334	0.0289318	25490
Vmn2r68|RP23-294K15.1	-1.23164	0.0183061	27649
A530095I07Rik|RP24-366J10.5	-1.23152	0.0239818	51513
Sst	-1.23117	0.0408729	58542
Olfr599	-1.23009	0.010395	25495
Olfr1166	-1.22851	0.0483692	7819
mmu-mir-376a	-1.22758	0.0257807	48981
Vmn1r-ps58	-1.22658	0.0147941	26328
Olfr303	-1.22401	0.0345117	27676
Mir29b-1|Gm27019|RP23-459L15.5	-1.22331	0.0438551	22422
Olfr44	-1.22291	0.0393414	33916
C86187	-1.22113	0.00523831	27036
Mrgprd	-1.216	0.0163127	26116
Spata5l1	-1.21411	0.000525182	5679
Olfr1223	-1.21182	0.0333329	7854
Ighv2-2	-1.21149	0.0173419	49142
Olfr383-ps1	-1.20989	0.0228372	45509
Actl11|RP23-286E6.1	-1.20862	0.0104969	33228
4930432J09Rik	-1.20756	0.00137354	54608
Ctxn2	-1.20729	0.022363	5704
Olfr127	-1.20704	0.0177005	60094
4930459L07Rik	-1.20614	0.0352823	19146
Igll1	-1.20611	0.00297957	58415
Ribc2	-1.20533	0.0413899	55629
Mir3079	-1.20427	0.0138457	56582
C030034I22Rik	-1.20385	0.0281201	60414
Cldn8	-1.20092	0.0389366	59147
Higd1b	-1.20066	0.0401928	44047
